# Supplementary material for: An SNP Mutation of Gene RsPP Converts Petal Color From Purple to White in Radish (Raphanus sativus L.)
Source: Front Plant Sci. 2021 Jun 3;12:643579. doi: 10.3389/fpls.2021.643579 (PMC8210830; doi:10.3389/fpls.2021.643579)
Supplement: Supplementary Table 1 — Primers used in this study. [file Table_1.XLSX]

## Sheet: Sheet1
Supplementary material 2 DEGs between ZYR1 and HYR3 with transcriptome analysis.
id	baseMean	baseMeanA	baseMeanB	foldChange	log2FoldChange	pval	padj	Chromosome	Start Site	End Site	Direction	Length	Name	GO	KEGG	PFAM	eggNOG	eggNOG_Category	Swissprot	NR
Rs571220	1683.91	3367.82	0	0	-Inf	4.33199e-117	1.29379e-112	RUS00767	4998	6725	+	1728	Rs571220	GO:0004784;GO:0019430;GO:0046872;GO:0055114	K04564	-	virNOG13359	P	sp|O81235|SODM1_ARATH Superoxide dismutase [Mn] 1, mitochondrial OS=Arabidopsis thaliana GN=MSD1 PE=1 SV=2	gi|923630155|ref|XP_013750345.1| PREDICTED: superoxide dismutase [Mn] 1, mitochondrial-like [Brassica napus] gi|923630162|ref|XP_013750347.1| PREDICTED: superoxide dismutase [Mn] 1, mitochondrial-like [Brassica napus] gi|674932353|emb|CDY00976.1| BnaC05g42240D [Brassica napus]
Rs208120	1485.63	0	2971.25	Inf	Inf	3.0468e-115	4.54979e-111	R4	40319111	40320107	+	997	Rs208120	GO:0016021	-	-	virNOG21121	U	sp|O48528|OP163_ARATH Outer envelope pore protein 16-3, chloroplastic/mitochondrial OS=Arabidopsis thaliana GN=OEP163 PE=1 SV=1	gi|922477295|ref|XP_013637058.1| PREDICTED: outer envelope pore protein 16-3, chloroplastic/mitochondrial [Brassica oleracea var. oleracea] gi|923802571|ref|XP_013687892.1| PREDICTED: outer envelope pore protein 16-3, chloroplastic/mitochondrial-like [Brassica napus] gi|674918416|emb|CDY14819.1| BnaC04g48160D [Brassica napus]
Rs545490	1529.66	3059.32	0	0	-Inf	2.56482e-114	2.55336e-110	RUS00438	8659	11778	-	3120	Rs545490	GO:0050660;GO:0003995;GO:0055114	K00232	-	virNOG06182	I	sp|Q96329|ACOX4_ARATH Acyl-coenzyme A oxidase 4, peroxisomal OS=Arabidopsis thaliana GN=ACX4 PE=1 SV=1	gi|922478291|ref|XP_013637388.1| PREDICTED: acyl-coenzyme A oxidase 4, peroxisomal [Brassica oleracea var. oleracea] gi|923798881|ref|XP_013686715.1| PREDICTED: acyl-coenzyme A oxidase 4, peroxisomal-like [Brassica napus] gi|674937995|emb|CDX95301.1| BnaC04g28570D [Brassica napus]
Rs106500	1520.69	0.825904	3040.55	3681.48	11.8461	1.62604e-111	1.21408e-107	R3	1351983	1359313	-	7331	Rs106500	GO:0005524	-	-	virNOG09479	O	sp|F6QV99|ATAD1_BOVIN ATPase family AAA domain-containing protein 1 OS=Bos taurus GN=ATAD1 PE=2 SV=2	gi|685287000|ref|XP_009134429.1| PREDICTED: uncharacterized protein LOC103858761 [Brassica rapa] gi|923547262|ref|XP_013735377.1| PREDICTED: uncharacterized protein LOC106438676 [Brassica napus] gi|923826901|ref|XP_013696161.1| PREDICTED: uncharacterized protein LOC106400335 [Brassica napus]
Rs072910	1151.75	0	2303.51	Inf	Inf	5.62707e-108	3.36116e-104	R2	31280679	31281439	-	761	Rs072910	GO:0016021;GO:0008270	-	-	virNOG24859;virNOG23935;KOG0800	O	sp|Q9LUZ9|ATL63_ARATH RING-H2 finger protein ATL63 OS=Arabidopsis thaliana GN=ATL63 PE=2 SV=1	gi|922425346|ref|XP_013618750.1| PREDICTED: E3 ubiquitin-protein ligase RHA1B [Brassica oleracea var. oleracea]
Rs489630	1141.56	2283.12	0	0	-Inf	5.59374e-106	2.78438e-102	R9	31337211	31340635	+	3425	Rs489630	-	K07466	-	KOG0851;virNOG32585	RL	-	gi|674871685|emb|CDY62716.1| BnaC04g55400D [Brassica napus]
Rs104230	1033.93	0	2067.86	Inf	Inf	6.5243e-105	2.78364e-101	R2	16779148	16780367	-	1220	Rs104230	-	-	-	euNOG20661;virNOG22080	S	-	gi|685256901|ref|XP_009111625.1| PREDICTED: uncharacterized protein LOC103837022 [Brassica rapa] gi|674958050|emb|CDX75442.1| BnaA01g02600D [Brassica napus]
Rs007310	1132.18	2264.05	0.304796	0.000134624	-12.8588	2.61799e-104	9.77362e-101	R1	3782174	3784420	+	2247	Rs007310	GO:0005783;GO:0008234;GO:0006508;GO:0005773	-	-	virNOG03724	O	sp|P43297|RD21A_ARATH Cysteine proteinase RD21a OS=Arabidopsis thaliana GN=RD21A PE=1 SV=1	gi|923828698|ref|XP_013696759.1| PREDICTED: low-temperature-induced cysteine proteinase-like isoform X2 [Brassica napus]
Rs155260	1106.52	0.647998	2212.39	3414.19	11.7373	6.78695e-104	2.25221e-100	R4	3411102	3413723	-	2622	Rs155260	GO:0003840;GO:0006751;GO:0016756;GO:0005773	K18592	-	virNOG06080	E	sp|Q9M0G0|GAGT3_ARATH Gamma-glutamyltranspeptidase 3 OS=Arabidopsis thaliana GN=GGT3 PE=2 SV=1	gi|685293894|ref|XP_009137839.1| PREDICTED: gamma-glutamyltranspeptidase 3-like isoform X2 [Brassica rapa]
Rs475280	967.366	0	1934.73	Inf	Inf	9.06073e-103	2.70608e-99	R9	18358995	18360414	+	1420	Rs475280	GO:0003824;GO:0005739;GO:0009507	-	-	virNOG04618	S	sp|Q0TFJ7|RHMA_ECOL5 2-keto-3-deoxy-L-rhamnonate aldolase OS=Escherichia coli O6:K15:H31 (strain 536 / UPEC) GN=rhmA PE=3 SV=1	gi|923802677|ref|XP_013687922.1| PREDICTED: 2-keto-3-deoxy-L-rhamnonate aldolase-like [Brassica napus]
Rs226580	962.193	0.306389	1924.08	6279.85	12.6165	4.73977e-101	1.28689e-97	R5	4261484	4263230	+	1747	Rs226580	GO:0004784;GO:0019430;GO:0046872;GO:0055114	K04564	-	virNOG13359	P	sp|O81235|SODM1_ARATH Superoxide dismutase [Mn] 1, mitochondrial OS=Arabidopsis thaliana GN=MSD1 PE=1 SV=2	gi|567200672|ref|XP_006407489.1| hypothetical protein EUTSA_v10021449mg [Eutrema salsugineum] gi|148515008|gb|ABQ81865.1| Mn superoxide dismutase [Eutrema halophilum] gi|557108635|gb|ESQ48942.1| hypothetical protein EUTSA_v10021449mg [Eutrema salsugineum]
Rs091340	1054.84	2109.01	0.670838	0.000318082	-11.6183	1.34799e-100	3.35493e-97	RUS06199	2153	2690	-	538	Rs091340	-	-	-	virNOG20868	R	-	gi|923756884|ref|XP_013676028.1| PREDICTED: uncharacterized protein LOC106380748 [Brassica napus] gi|923756888|ref|XP_013676030.1| PREDICTED: uncharacterized protein LOC106380748 [Brassica napus] gi|923756892|ref|XP_013676031.1| PREDICTED: uncharacterized protein LOC106380749 [Brassica napus] gi|674890424|emb|CDY42280.1| BnaC02g08860D [Brassica napus]
Rs552500	855.224	0	1710.45	Inf	Inf	1.39536e-99	3.20568e-96	R2	16849845	16854837	-	4993	Rs552500	-	-	-	virNOG08120;KOG1947	R	sp|Q9SMY8|FBL15_ARATH F-box/LRR-repeat protein 15 OS=Arabidopsis thaliana GN=FBL15 PE=2 SV=2	gi|923546574|ref|XP_013735153.1| PREDICTED: F-box/LRR-repeat protein 15 isoform X1 [Brassica napus] gi|923546577|ref|XP_013735154.1| PREDICTED: F-box/LRR-repeat protein 15 isoform X1 [Brassica napus]
Rs022100	897.802	1795.6	0	0	-Inf	2.57566e-99	5.49463e-96	R1	12824446	12825843	-	1398	Rs022100	-	-	-	-	-	-	gi|674929682|emb|CDY03729.1| BnaA02g15080D [Brassica napus]
Rs486090	812.535	0.306389	1624.76	5302.94	12.3726	3.51246e-96	6.99355e-93	RUS01620	1454	4246	+	2793	Rs486090	GO:0005524;GO:0008152;GO:0016874	K01900	-	virNOG08863	C	sp|O82662|SUCB_ARATH Succinyl-CoA ligase [ADP-forming] subunit beta, mitochondrial OS=Arabidopsis thaliana GN=At2g20420 PE=1 SV=1	gi|923511848|ref|XP_013747772.1| PREDICTED: succinyl-CoA ligase [ADP-forming] subunit beta, mitochondrial-like isoform X1 [Brassica napus] gi|923511852|ref|XP_013747780.1| PREDICTED: succinyl-CoA ligase [ADP-forming] subunit beta, mitochondrial-like isoform X2 [Brassica napus]
Rs154200	797.32	0.275301	1594.36	5791.34	12.4997	7.71863e-96	1.44078e-92	R4	2535420	2544456	-	9037	Rs154200	-	-	-	virNOG10388	S	-	gi|923891288|ref|XP_013716720.1| PREDICTED: protein MLP1-like isoform X1 [Brassica napus]
Rs571070	721.764	0	1443.53	Inf	Inf	1.20962e-94	2.12508e-91	RUS01128	12782	13435	-	654	Rs571070	GO:0009733	-	-	virNOG34268;virNOG26406;virNOG21473;virNOG24538	S	sp|P33083|AX6B_SOYBN Auxin-induced protein 6B OS=Glycine max PE=2 SV=1	gi|922489603|ref|XP_013584622.1| PREDICTED: auxin-responsive protein SAUR67-like [Brassica oleracea var. oleracea] gi|923824934|ref|XP_013695559.1| PREDICTED: auxin-responsive protein SAUR67-like [Brassica napus] gi|674933528|emb|CDX99823.1| BnaC05g22450D [Brassica napus]
Rs047790	4321.87	45.1786	8598.55	190.324	7.57231	1.04606e-93	1.73564e-90	R2	39686951	39691007	+	4057	Rs047790	GO:0003958;GO:0010181;GO:0016021;GO:0005789;GO:0055114	K00327	-	COG0369;virNOG08230	CP	sp|Q9SUM3|NCPR2_ARATH NADPH--cytochrome P450 reductase 2 OS=Arabidopsis thaliana GN=ATR2 PE=1 SV=1	gi|923816910|ref|XP_013692783.1| PREDICTED: NADPH--cytochrome P450 reductase 2-like [Brassica napus]
Rs522020	724.407	1448.81	0	0	-Inf	3.12747e-93	4.91606e-90	R6	50852863	50853635	-	773	Rs522020	-	-	-	virNOG33971	S	-	gi|922536018|ref|XP_013598871.1| PREDICTED: uncharacterized protein LOC106306702 [Brassica oleracea var. oleracea]
Rs438050	1209.59	5.69524	2413.48	423.771	8.72714	9.88865e-93	1.47667e-89	R8	17027898	17030813	-	2916	Rs438050	-	K12819	-	NOG02003;virNOG04228	A	sp|Q9SHY8|SLU7A_ARATH Pre-mRNA-splicing factor SLU7-A OS=Arabidopsis thaliana GN=At1g65660 PE=1 SV=2	gi|923725626|ref|XP_013666411.1| PREDICTED: pre-mRNA-splicing factor SLU7-A [Brassica napus]
Rs562970	706.686	1413.37	0	0	-Inf	4.18404e-92	5.95051e-89	RUS00209	541	3582	+	3042	Rs562970	GO:0009882;GO:0005524;GO:0010343;GO:0009414;GO:0009583;GO:0010118;GO:0009785;GO:0055114;GO:0005737;GO:0009640;GO:0004672;GO:0005634;GO:0042802;GO:0010075;GO:0046777;GO:0010617;GO:0046283;GO:0051510	K12118	-	virNOG02599	TL	sp|Q43125|CRY1_ARATH Cryptochrome-1 OS=Arabidopsis thaliana GN=CRY1 PE=1 SV=2	gi|922566892|ref|XP_013611750.1| PREDICTED: cryptochrome-1 [Brassica oleracea var. oleracea] gi|923895259|ref|XP_013718413.1| PREDICTED: cryptochrome-1 [Brassica napus]
Rs202300	693.094	1386.19	0	0	-Inf	7.78135e-92	1.05635e-88	R4	37890714	37892508	-	1795	Rs202300	GO:0035335;GO:0008138;GO:0004725	K14165	-	virNOG00569;NOG39056	TV	sp|Q9ZQP1|DSP8_ARATH Putative dual specificity protein phosphatase DSP8 OS=Arabidopsis thaliana GN=DSP8 PE=2 SV=2	gi|685301629|ref|XP_009141507.1| PREDICTED: putative dual specificity protein phosphatase DSP8 [Brassica rapa]
Rs352010	665.154	1330.31	0	0	-Inf	1.41628e-90	1.83907e-87	R6	43811981	43813981	-	2001	Rs352010	GO:0048046;GO:0005634;GO:0019773;GO:0004298;GO:0009409;GO:0005774;GO:0046686;GO:0006511;GO:0005829	K02727	-	virNOG11540	O	sp|O23715|PSA3_ARATH Proteasome subunit alpha type-3 OS=Arabidopsis thaliana GN=PAG1 PE=1 SV=2	gi|567204835|ref|XP_006408588.1| hypothetical protein EUTSA_v10002085mg [Eutrema salsugineum] gi|685300027|ref|XP_009140754.1| PREDICTED: proteasome subunit alpha type-3 [Brassica rapa] gi|923681639|ref|XP_013653707.1| PREDICTED: proteasome subunit alpha type-3 [Brassica napus] gi|923817244|ref|XP_013692897.1| PREDICTED: proteasome subunit alpha type-3 [Brassica napus] gi|557109744|gb|ESQ50041.1|…
Rs235400	655.987	0.275301	1311.7	4764.59	12.2181	5.65469e-90	7.03679e-87	R5	9768561	9770840	+	2280	Rs235400	-	-	-	KOG2662;virNOG08090	P	sp|Q9LJN2|MRS23_ARATH Magnesium transporter MRS2-3 OS=Arabidopsis thaliana GN=MRS2-3 PE=1 SV=1	gi|922499737|ref|XP_013587737.1| PREDICTED: magnesium transporter MRS2-3 [Brassica oleracea var. oleracea]
Rs347380	925.984	4.00821	1847.96	461.044	8.84876	2.92164e-89	3.4903e-86	R6	39749639	39752540	-	2902	Rs347380	GO:0016021	-	-	virNOG03052;NOG123459	S	-	gi|922543799|ref|XP_013599669.1| PREDICTED: apolipoprotein A-IV-like [Brassica oleracea var. oleracea] gi|923704921|ref|XP_013660727.1| PREDICTED: apolipoprotein A-IV-like isoform X1 [Brassica napus] gi|923704925|ref|XP_013660728.1| PREDICTED: apolipoprotein A-IV-like isoform X2 [Brassica napus]
Rs144840	636.241	0.275301	1272.21	4621.14	12.174	3.82537e-89	4.39417e-86	R3	27226522	27229000	+	2479	Rs144840	-	-	-	virNOG05982;virNOG10961	RE	sp|Q28D01|WDR26_XENTR WD repeat-containing protein 26 OS=Xenopus tropicalis GN=wdr26 PE=2 SV=2	gi|922454584|ref|XP_013629670.1| PREDICTED: WD repeat-containing protein 26 [Brassica oleracea var. oleracea]
Rs060260	596.095	0	1192.19	Inf	Inf	4.55409e-89	5.0375e-86	R2	38493013	38495347	-	2335	Rs060260	-	-	-	virNOG03258	T	-	gi|923638662|ref|XP_013640467.1| PREDICTED: probable GTP diphosphokinase RSH3, chloroplastic [Brassica napus]
Rs372250	596.383	0	1192.77	Inf	Inf	7.22061e-89	7.70182e-86	R7	23095729	23097349	+	1621	Rs372250	-	-	-	-	-	-	-
Rs047870	1730.82	3445.38	16.2588	0.00471903	-7.72729	1.05831e-87	1.08991e-84	R2	39618926	39622664	-	3739	Rs047870	GO:0003958;GO:0010181;GO:0016021;GO:0005789;GO:0055114	K00327	-	COG0369;virNOG08230	CP	sp|Q9SUM3|NCPR2_ARATH NADPH--cytochrome P450 reductase 2 OS=Arabidopsis thaliana GN=ATR2 PE=1 SV=1	gi|923816910|ref|XP_013692783.1| PREDICTED: NADPH--cytochrome P450 reductase 2-like [Brassica napus]
Rs235360	551.275	0	1102.55	Inf	Inf	9.21605e-87	9.17488e-84	R5	9747314	9748566	-	1253	Rs235360	GO:0046872	-	-	virNOG33412;virNOG34830	KR	sp|Q9SSW2|AZF2_ARATH Zinc finger protein AZF2 OS=Arabidopsis thaliana GN=AZF2 PE=2 SV=1	gi|922481505|ref|XP_013638501.1| PREDICTED: zinc finger protein AZF2-like [Brassica oleracea var. oleracea]
Rs284840	582.158	1164.32	0	0	-Inf	1.73239e-86	1.66902e-83	R5	45043904	45044614	-	711	Rs284840	GO:0048046;GO:0009506;GO:0019722;GO:0007267;GO:0004871	-	-	virNOG35120;virNOG23135	TR	sp|Q9MA62|RLF22_ARATH Protein RALF-like 22 OS=Arabidopsis thaliana GN=RALFL22 PE=3 SV=1	gi|922440975|ref|XP_013625446.1| PREDICTED: protein RALF-like 22 [Brassica oleracea var. oleracea] gi|923791736|ref|XP_013684508.1| PREDICTED: protein RALF-like 22 [Brassica napus] gi|674892109|emb|CDY40711.1| BnaC03g34270D [Brassica napus]
Rs175290	684.724	1.97508	1367.47	692.363	9.43538	1.30287e-85	1.21599e-82	R4	15184040	15185245	+	1206	Rs175290	GO:0009055;GO:0051537;GO:0006099;GO:0046872;GO:0005743;GO:0051539;GO:0008177;GO:0051538	K00235	-	virNOG00579	C	sp|Q8LB02|DHSB2_ARATH Succinate dehydrogenase [ubiquinone] iron-sulfur subunit 2, mitochondrial OS=Arabidopsis thaliana GN=SDH2-2 PE=1 SV=2	gi|922516369|ref|XP_013593203.1| PREDICTED: succinate dehydrogenase [ubiquinone] iron-sulfur subunit 1, mitochondrial [Brassica oleracea var. oleracea] gi|674949905|emb|CDX83688.1| BnaC07g24280D [Brassica napus]
Rs583260	564.515	1129.03	0	0	-Inf	1.79017e-85	1.62016e-82	R1	11398823	11400734	-	1912	Rs583260	GO:0003979;GO:0051287;GO:0055114	-	-	virNOG11017;virNOG16720	KR	sp|Q9LDD4|ARID2_ARATH AT-rich interactive domain-containing protein 2 OS=Arabidopsis thaliana GN=ARID2 PE=2 SV=1	gi|685361984|ref|XP_009115375.1| PREDICTED: uncharacterized protein LOC103840625 [Brassica rapa] gi|685361987|ref|XP_009115376.1| PREDICTED: uncharacterized protein LOC103840625 [Brassica rapa]
Rs029270	540.91	1081.82	0	0	-Inf	1.28967e-84	1.13286e-81	R1	18107858	18109443	-	1586	Rs029270	GO:0016021	K03542	-	virNOG10593	R	sp|Q9XF91|PSBS_ARATH Photosystem II 22 kDa protein, chloroplastic OS=Arabidopsis thaliana GN=PSBS PE=2 SV=1	gi|922515412|ref|XP_013592876.1| PREDICTED: photosystem II 22 kDa protein, chloroplastic [Brassica oleracea var. oleracea] gi|674870909|emb|CDY63864.1| BnaAnng19110D [Brassica napus]
Rs415450	546.667	1093.33	0	0	-Inf	1.87219e-84	1.59757e-81	R8	4986306	4991776	+	5471	Rs415450	GO:0004674;GO:0005524;GO:0006468	-	-	virNOG01280;COG0515;euNOG01453	T	sp|P43298|TMK1_ARATH Probable receptor protein kinase TMK1 OS=Arabidopsis thaliana GN=TMK1 PE=1 SV=1	gi|923903765|ref|XP_013722078.1| PREDICTED: receptor-like kinase TMK2 [Brassica napus]
Rs054850	531.225	0.275301	1062.17	3858.23	11.9137	4.39239e-84	3.64397e-81	R2	35515216	35517611	-	2396	Rs054850	GO:0046872;GO:0016021;GO:0070469;GO:0055114;GO:0009916	K17893	-	virNOG15273	R	sp|Q56X52|AOX4_ARATH Ubiquinol oxidase 4, chloroplastic/chromoplastic OS=Arabidopsis thaliana GN=AOX4 PE=1 SV=2	gi|923543152|ref|XP_013734008.1| PREDICTED: ubiquinol oxidase 4, chloroplastic/chromoplastic-like [Brassica napus] gi|674950663|emb|CDX82927.1| BnaC01g13770D [Brassica napus]
Rs112090	1295.16	0	2590.31	Inf	Inf	1.57146e-83	1.26846e-80	R3	5035393	5037080	-	1688	Rs112090	GO:0007264;GO:0005622;GO:0005525	K07901	-	virNOG07120	U	sp|Q9SF91|RAE1E_ARATH Ras-related protein RABE1e OS=Arabidopsis thaliana GN=RABE1E PE=1 SV=1	gi|702241934|ref|XP_010047397.1| PREDICTED: ras-related protein RABE1c-like isoform X1 [Eucalyptus grandis] gi|629124482|gb|KCW88907.1| hypothetical protein EUGRSUZ_A01236 [Eucalyptus grandis]
Rs394100	616.79	1.37651	1232.2	895.167	9.80601	1.65644e-83	1.30187e-80	R7	6723770	6725141	+	1372	Rs394100	-	K00872	-	euNOG15166	S	-	gi|674855239|emb|CDY70820.1| BnaCnng69930D [Brassica napus]
Rs105060	489.995	0	979.99	Inf	Inf	3.6296e-83	2.77953e-80	R3	203204	205256	-	2053	Rs105060	GO:0000165;GO:0005524;GO:0005622;GO:0004707	-	-	KOG0660;virNOG00799	T	sp|Q39024|MPK4_ARATH Mitogen-activated protein kinase 4 OS=Arabidopsis thaliana GN=MPK4 PE=1 SV=2	gi|937575237|ref|NP_001303145.1| mitogen-activated protein kinase 4 [Brassica napus] gi|922455847|ref|XP_013630085.1| PREDICTED: mitogen-activated protein kinase 4 [Brassica oleracea var. oleracea] gi|923547056|ref|XP_013735308.1| PREDICTED: mitogen-activated protein kinase 4 isoform X2 [Brassica napus] gi|923791159|ref|XP_013684329.1| PREDICTED: mitogen-activated protein kinase 4 [Brassica napus…
Rs409260	488.705	0	977.411	Inf	Inf	3.9832e-83	2.97406e-80	R8	1823214	1825375	+	2162	Rs409260	GO:0016021;GO:0003746;GO:0006414	K03233	-	virNOG07515	J	sp|O04487|EF1G1_ARATH Probable elongation factor 1-gamma 1 OS=Arabidopsis thaliana GN=At1g09640 PE=2 SV=1	gi|674912547|emb|CDY20681.1| BnaC08g13770D [Brassica napus]
Rs092530	484.771	0	969.541	Inf	Inf	5.81166e-83	4.23344e-80	R2	10431210	10432081	+	872	Rs092530	-	-	-	-	-	-	-
Rs548310	478.021	0	956.043	Inf	Inf	1.40943e-82	1.00224e-79	RUS00451	3609	5623	-	2015	Rs548310	-	K13199	-	virNOG11226;virNOG40731;virNOG02643	R	-	gi|685261448|ref|XP_009145362.1| PREDICTED: plasminogen activator inhibitor 1 RNA-binding protein isoform X1 [Brassica rapa] gi|685261450|ref|XP_009145369.1| PREDICTED: plasminogen activator inhibitor 1 RNA-binding protein isoform X1 [Brassica rapa] gi|923902576|ref|XP_013721555.1| PREDICTED: plasminogen activator inhibitor 1 RNA-binding protein-like isoform X1 [Brassica napus] gi|923902578|ref|X…
Rs404120	492.998	0.275301	985.721	3580.52	11.806	1.4613e-81	1.01496e-78	R7	1956392	1958900	+	2509	Rs404120	-	K09528	-	virNOG02953	O	sp|O74746|SPF31_SCHPO J domain-containing protein spf31 OS=Schizosaccharomyces pombe (strain 972 / ATCC 24843) GN=spf31 PE=4 SV=1	gi|565461006|ref|XP_006288502.1| hypothetical protein CARUB_v10001767mg [Capsella rubella] gi|482557208|gb|EOA21400.1| hypothetical protein CARUB_v10001767mg [Capsella rubella]
Rs208030	620.168	1238.38	1.95489	0.00157859	-9.30715	6.50678e-81	4.41662e-78	R4	40022833	40023835	+	1003	Rs208030	GO:0016021	-	-	virNOG21121	U	sp|O48528|OP163_ARATH Outer envelope pore protein 16-3, chloroplastic/mitochondrial OS=Arabidopsis thaliana GN=OEP163 PE=1 SV=1	gi|922477295|ref|XP_013637058.1| PREDICTED: outer envelope pore protein 16-3, chloroplastic/mitochondrial [Brassica oleracea var. oleracea] gi|923802571|ref|XP_013687892.1| PREDICTED: outer envelope pore protein 16-3, chloroplastic/mitochondrial-like [Brassica napus] gi|674918416|emb|CDY14819.1| BnaC04g48160D [Brassica napus]
Rs592520	577.083	0.306389	1153.86	3765.99	11.8788	9.88289e-81	6.55917e-78	RUS01625	8567	9403	+	837	Rs592520	-	-	-	virNOG19075	S	-	gi|923650450|ref|XP_013644244.1| PREDICTED: uncharacterized protein LOC106348947 [Brassica napus] gi|674940514|emb|CDX92616.1| BnaC07g38740D [Brassica napus]
Rs203300	450.766	0	901.532	Inf	Inf	1.45314e-80	9.43465e-78	R4	39744829	39747369	+	2541	Rs203300	-	-	-	virNOG11010	S	-	gi|923759567|ref|XP_013676770.1| PREDICTED: uncharacterized protein LOC106381420 [Brassica napus]
Rs427390	474.884	949.767	0	0	-Inf	2.61307e-80	1.66047e-77	R8	14317809	14319533	+	1725	Rs427390	-	-	-	virNOG22164	S	-	gi|685344448|ref|XP_009108482.1| PREDICTED: uncharacterized protein LOC103834174 [Brassica rapa]
Rs037800	984.487	1960.47	8.50634	0.00433893	-7.84844	4.87245e-80	3.01278e-77	R1	24463725	24466013	-	2289	Rs037800	GO:0016788	-	-	virNOG30576	U	sp|Q7XA74|GDL21_ARATH GDSL esterase/lipase At1g54030 OS=Arabidopsis thaliana GN=At1g54030 PE=2 SV=1	gi|685313930|ref|XP_009147559.1| PREDICTED: inactive GDSL esterase/lipase-like protein 25 [Brassica rapa]
Rs455200	497.738	995.171	0.304796	0.000306275	-11.6729	4.94295e-80	3.01278e-77	R9	4508121	4510281	+	2161	Rs455200	-	-	-	NOG04906;virNOG03907	R	sp|Q3SZK1|AAMP_BOVIN Angio-associated migratory cell protein OS=Bos taurus GN=AAMP PE=2 SV=1	gi|923831807|ref|XP_013697816.1| PREDICTED: angio-associated migratory cell protein-like [Brassica napus]
Rs584820	725.451	1449.86	1.04413	0.000720159	-10.4394	1.14689e-79	6.85063e-77	RUS01601	5843	7259	+	1417	Rs584820	GO:0004014;GO:0006597;GO:0006557;GO:0008295	K01611	-	virNOG00946	E	sp|O49972|DCAM2_BRAJU S-adenosylmethionine decarboxylase proenzyme 2 OS=Brassica juncea GN=SAMDC2 PE=2 SV=1	gi|923730254|ref|XP_013667803.1| PREDICTED: S-adenosylmethionine decarboxylase proenzyme 2-like [Brassica napus]
Rs196910	873.199	1738.54	7.85506	0.00451819	-7.79004	1.4462e-79	8.46908e-77	R4	33759009	33759613	+	605	Rs196910	-	K19748	-	euNOG14965;virNOG10668	S	-	gi|922472510|ref|XP_013635479.1| PREDICTED: uncharacterized protein LOC106341218 [Brassica oleracea var. oleracea]
Rs026230	440.798	0	881.595	Inf	Inf	1.78554e-79	1.02552e-76	R1	15375709	15377375	-	1667	Rs026230	-	-	-	-	-	-	-
Rs036100	422.705	0	845.411	Inf	Inf	5.94011e-79	3.34731e-76	R1	23031025	23034431	+	3407	Rs036100	-	-	-	virNOG34613;virNOG36740	SO	-	gi|674883647|emb|CDY48810.1| BnaC02g34040D [Brassica napus]
Rs459880	418.337	0	836.674	Inf	Inf	2.23514e-78	1.2362e-75	R9	7890853	7892435	-	1583	Rs459880	GO:0010468;GO:0005777	-	-	virNOG29381;virNOG22529;virNOG36289	SR	-	gi|923737173|ref|XP_013670113.1| PREDICTED: uncharacterized protein LOC106374688 [Brassica napus]
Rs154910	590.561	1178.37	2.75547	0.00233838	-8.74027	1.02545e-77	5.56837e-75	R4	3184652	3189947	-	5296	Rs154910	-	K10706	-	virNOG00910	A	sp|Q00416|SEN1_YEAST Helicase SEN1 OS=Saccharomyces cerevisiae (strain ATCC 204508 / S288c) GN=SEN1 PE=1 SV=2	gi|922531410|ref|XP_013597588.1| PREDICTED: probable helicase MAGATAMA 3 [Brassica oleracea var. oleracea] gi|922531414|ref|XP_013597589.1| PREDICTED: probable helicase MAGATAMA 3 [Brassica oleracea var. oleracea]
Rs347310	456.915	913.46	0.369667	0.000404688	-11.2709	1.65982e-77	8.85217e-75	R6	39795653	39798302	+	2650	Rs347310	GO:0016021	-	-	virNOG03052;NOG123459	S	-	gi|922543799|ref|XP_013599669.1| PREDICTED: apolipoprotein A-IV-like [Brassica oleracea var. oleracea] gi|923704921|ref|XP_013660727.1| PREDICTED: apolipoprotein A-IV-like isoform X1 [Brassica napus] gi|923704925|ref|XP_013660728.1| PREDICTED: apolipoprotein A-IV-like isoform X2 [Brassica napus]
Rs543990	6889.69	159.826	13619.6	85.2148	6.41303	2.11566e-77	1.10853e-74	RUS00534	9041	10715	-	1675	Rs543990	-	-	-	virNOG08202	R	sp|P22242|DRPE_CRAPL Desiccation-related protein PCC13-62 OS=Craterostigma plantagineum PE=2 SV=1	gi|922550415|ref|XP_013603192.1| PREDICTED: desiccation-related protein PCC13-62 [Brassica oleracea var. oleracea]
Rs073100	389.837	0	779.673	Inf	Inf	2.18584e-76	1.12556e-73	R2	19377147	19380186	+	3040	Rs073100	GO:0005975;GO:0016868	-	-	virNOG03664	G	sp|Q88C93|ALGC_PSEPK Phosphomannomutase/phosphoglucomutase OS=Pseudomonas putida (strain KT2440) GN=algC PE=3 SV=1	gi|922419273|ref|XP_013613227.1| PREDICTED: phosphoglucomutase isoform X1 [Brassica oleracea var. oleracea]
Rs433070	377.677	0	755.354	Inf	Inf	1.32839e-75	6.72437e-73	R8	15478040	15479808	-	1769	Rs433070	-	-	-	-	-	-	-
Rs294990	371.329	0	742.658	Inf	Inf	3.54308e-75	1.76363e-72	R6	3098901	3100775	+	1875	Rs294990	-	K14846	-	virNOG02676;KOG2780;COG2136	AJ	sp|Q0VD01|IMP4_BOVIN U3 small nucleolar ribonucleoprotein protein IMP4 OS=Bos taurus GN=IMP4 PE=2 SV=1	gi|685385954|ref|XP_009124871.1| PREDICTED: U3 small nucleolar ribonucleoprotein protein IMP4-like [Brassica rapa] gi|674914354|emb|CDY18814.1| BnaAnng02790D [Brassica napus]
Rs239380	3173.6	33.4447	6313.75	188.782	7.56057	3.72016e-75	1.82141e-72	R5	12863951	12865644	-	1694	Rs239380	GO:0003677;GO:0009439;GO:0008824	K01725	-	virNOG18117	E	sp|O22683|CYNS_ARATH Cyanate hydratase OS=Arabidopsis thaliana GN=CYN PE=2 SV=1	gi|923679282|ref|XP_013653049.1| PREDICTED: cyanate hydratase [Brassica napus] gi|674956024|emb|CDX77507.1| BnaA07g06450D [Brassica napus]
Rs540090	388.812	777.624	0	0	-Inf	6.50783e-75	3.13488e-72	RUS00459	19927	21344	+	1418	Rs540090	GO:0003993;GO:0016311	-	-	virNOG15121;virNOG31969	R	sp|P27061|PPA1_SOLLC Acid phosphatase 1 OS=Solanum lycopersicum GN=APS1 PE=2 SV=1	gi|685293900|ref|XP_009137842.1| PREDICTED: acid phosphatase 1 [Brassica rapa] gi|923525534|ref|XP_013681579.1| PREDICTED: acid phosphatase 1-like [Brassica napus] gi|674902818|emb|CDY30222.1| BnaA03g49480D [Brassica napus]
Rs424130	479.671	957.635	1.70772	0.00178327	-9.13126	1.88134e-74	8.91872e-72	R8	10824271	10831318	-	7048	Rs424130	GO:0003677	-	-	virNOG02810;NOG71605;NOG11239	R	sp|Q9Y7K5|YGI3_SCHPO Uncharacterized WD repeat-containing protein C2A9.03 OS=Schizosaccharomyces pombe (strain 972 / ATCC 24843) GN=SPBC2A9.03 PE=4 SV=2	gi|674935901|emb|CDX97358.1| BnaC08g12230D [Brassica napus]
Rs072920	361.411	0	722.822	Inf	Inf	2.21711e-74	1.03463e-71	R2	31286692	31288550	+	1859	Rs072920	-	K13464	-	virNOG19427	S	sp|Q9C5K8|TIF3B_ARATH Protein TIFY 3B OS=Arabidopsis thaliana GN=TIFY3B PE=1 SV=1	gi|922428899|ref|XP_013620480.1| PREDICTED: protein TIFY 3B [Brassica oleracea var. oleracea]
Rs064290	1900.15	31.0407	3769.27	121.43	6.92398	4.60447e-74	2.11565e-71	R2	30613192	30615713	+	2522	Rs064290	GO:0016627;GO:0016021;GO:0055114;GO:0005737;GO:0006629	K10258	-	virNOG11083	I	sp|Q55C17|TECR_DICDI Very-long-chain enoyl-CoA reductase OS=Dictyostelium discoideum GN=gpsn2 PE=3 SV=1	gi|685270127|ref|XP_009126080.1| PREDICTED: steroid 5-alpha-reductase DET2-like [Brassica rapa] gi|685270129|ref|XP_009126081.1| PREDICTED: steroid 5-alpha-reductase DET2-like [Brassica rapa] gi|685270131|ref|XP_009126082.1| PREDICTED: steroid 5-alpha-reductase DET2-like [Brassica rapa] gi|685270133|ref|XP_009126083.1| PREDICTED: steroid 5-alpha-reductase DET2-like [Brassica rapa] gi|685270135|re…
Rs418140	358.886	0	717.772	Inf	Inf	7.32592e-74	3.31509e-71	R8	6533379	6534770	-	1392	Rs418140	-	-	-	virNOG11009	S	sp|Q9SE96|GEML1_ARATH GEM-like protein 1 OS=Arabidopsis thaliana GN=FIP1 PE=1 SV=1	gi|685347919|ref|XP_009109751.1| PREDICTED: GEM-like protein 1 [Brassica rapa]
Rs398570	438.413	0	876.826	Inf	Inf	1.49887e-73	6.6814e-71	R7	4300639	4304542	-	3904	Rs398570	GO:0004014;GO:0006597;GO:0006557;GO:0008295	K01611	-	virNOG00946	E	sp|O49972|DCAM2_BRAJU S-adenosylmethionine decarboxylase proenzyme 2 OS=Brassica juncea GN=SAMDC2 PE=2 SV=1	gi|923730254|ref|XP_013667803.1| PREDICTED: S-adenosylmethionine decarboxylase proenzyme 2-like [Brassica napus]
Rs267290	370.092	740.184	0	0	-Inf	1.94677e-73	8.55033e-71	R5	33870031	33872582	-	2552	Rs267290	GO:0004252;GO:0006508	K01358	-	virNOG04746	O	sp|Q9XJ35|CLPR1_ARATH ATP-dependent Clp protease proteolytic subunit-related protein 1, chloroplastic OS=Arabidopsis thaliana GN=CLPR1 PE=1 SV=1	gi|922456753|ref|XP_013630375.1| PREDICTED: ATP-dependent Clp protease proteolytic subunit-related protein 1, chloroplastic [Brassica oleracea var. oleracea]
Rs004150	618.705	5.93532	1231.48	207.483	7.69685	3.15432e-73	1.36532e-70	R1	2200859	2202673	-	1815	Rs004150	GO:0046872;GO:0055114;GO:0016491	-	-	COG3491;virNOG28120;virNOG04549	QR	sp|Q84MB3|ACCH1_ARATH 1-aminocyclopropane-1-carboxylate oxidase homolog 1 OS=Arabidopsis thaliana GN=At1g06620 PE=2 SV=1	gi|685370588|ref|XP_009119045.1| PREDICTED: 1-aminocyclopropane-1-carboxylate oxidase homolog 1 [Brassica rapa] gi|923906418|ref|XP_013723198.1| PREDICTED: 1-aminocyclopropane-1-carboxylate oxidase homolog 1 [Brassica napus]
Rs542040	348.499	0	696.998	Inf	Inf	3.93911e-73	1.68065e-70	R9	4450877	4452977	+	2101	Rs542040	-	-	-	NOG04906;virNOG03907	R	sp|Q3SZK1|AAMP_BOVIN Angio-associated migratory cell protein OS=Bos taurus GN=AAMP PE=2 SV=1	gi|923831807|ref|XP_013697816.1| PREDICTED: angio-associated migratory cell protein-like [Brassica napus]
Rs198660	598.847	1192.36	5.33951	0.00447812	-7.80289	5.65923e-73	2.38055e-70	R4	35296241	35299254	-	3014	Rs198660	-	-	-	NOG56971;virNOG13343	SR	-	gi|922477429|ref|XP_013637106.1| PREDICTED: uncharacterized protein LOC106342655 [Brassica oleracea var. oleracea] gi|674935618|emb|CDX97868.1| BnaC04g40710D [Brassica napus]
Rs284870	365.077	730.155	0	0	-Inf	5.81529e-73	2.41222e-70	R5	45033933	45036573	-	2641	Rs284870	GO:0005524;GO:0009555;GO:0045899;GO:0030433;GO:0036402;GO:0031597;GO:0031595;GO:0017025;GO:0005516;GO:0009553;GO:0008540	K03065	-	virNOG10557	O	sp|O23894|PRS6A_BRACM 26S protease regulatory subunit 6A homolog OS=Brassica campestris GN=TBP1 PE=2 SV=1	gi|685383420|ref|XP_009124018.1| PREDICTED: 26S protease regulatory subunit 6A homolog [Brassica rapa] gi|3024434|sp|O23894.1|PRS6A_BRACM RecName: Full=26S protease regulatory subunit 6A homolog; AltName: Full=Tat-binding protein homolog 1; Short=TBP-1 gi|2564337|dbj|BAA22951.1| Tat binding protein 1 [Brassica rapa subsp. oleifera] gi|674914322|emb|CDY18782.1| BnaAnng02470D [Brassica napus] gi|67…
Rs099230	345.257	0	690.515	Inf	Inf	5.92193e-73	2.4228e-70	R2	3971669	3972133	-	465	Rs099230	GO:0006857;GO:0016021;GO:0005215	K14638	-	COG3104;virNOG27755	E	sp|Q8RX67|PTR24_ARATH Probable peptide/nitrate transporter At1g72130 OS=Arabidopsis thaliana GN=At1g72130 PE=2 SV=1	gi|674966041|emb|CDX68284.1| BnaA07g23240D [Brassica napus]
Rs007280	758.639	0.306389	1516.97	4951.12	12.2735	6.29575e-73	2.54093e-70	R1	3768669	3770904	+	2236	Rs007280	GO:0005783;GO:0008234;GO:0006508;GO:0005773	-	-	virNOG03724	O	sp|P43297|RD21A_ARATH Cysteine proteinase RD21a OS=Arabidopsis thaliana GN=RD21A PE=1 SV=1	gi|923828698|ref|XP_013696759.1| PREDICTED: low-temperature-induced cysteine proteinase-like isoform X2 [Brassica napus]
Rs459350	346.013	0	692.025	Inf	Inf	6.48391e-73	2.58198e-70	R9	7648627	7649562	-	936	Rs459350	-	-	-	-	-	-	-
Rs397840	990.639	1964.33	16.9452	0.00862645	-6.85702	1.03691e-72	4.0748e-70	R7	4986620	4990478	-	3859	Rs397840	GO:0016021;GO:0071805;GO:0015079	K03549	-	virNOG05452	P	sp|Q9M7J9|POT8_ARATH Potassium transporter 8 OS=Arabidopsis thaliana GN=POT8 PE=2 SV=2	gi|685270004|ref|XP_009126013.1| PREDICTED: potassium transporter 8 isoform X1 [Brassica rapa]
Rs223110	807.146	1602.92	11.372	0.00709455	-7.13907	3.59378e-72	1.39392e-69	R5	2344398	2346499	-	2102	Rs223110	GO:0016021	-	-	virNOG01999	S	sp|Q5R533|SERC3_PONAB Serine incorporator 3 OS=Pongo abelii GN=SERINC3 PE=2 SV=1	gi|922572013|ref|XP_013614320.1| PREDICTED: serine incorporator 3 [Brassica oleracea var. oleracea]
Rs352270	396.682	0.275301	793.089	2880.8	11.4923	9.60298e-72	3.67696e-69	R6	43977538	43979442	-	1905	Rs352270	GO:0048046;GO:0005634;GO:0019773;GO:0004298;GO:0009409;GO:0005774;GO:0046686;GO:0006511;GO:0005829	K02727	-	virNOG11540	O	sp|O23715|PSA3_ARATH Proteasome subunit alpha type-3 OS=Arabidopsis thaliana GN=PAG1 PE=1 SV=2	gi|567204835|ref|XP_006408588.1| hypothetical protein EUTSA_v10002085mg [Eutrema salsugineum] gi|685300027|ref|XP_009140754.1| PREDICTED: proteasome subunit alpha type-3 [Brassica rapa] gi|923681639|ref|XP_013653707.1| PREDICTED: proteasome subunit alpha type-3 [Brassica napus] gi|923817244|ref|XP_013692897.1| PREDICTED: proteasome subunit alpha type-3 [Brassica napus] gi|557109744|gb|ESQ50041.1|…
Rs418040	484.057	0.372697	967.742	2596.59	11.3424	9.78512e-72	3.69927e-69	R8	6472425	6474946	-	2522	Rs418040	GO:0005622;GO:0008270	-	-	euNOG05184;virNOG15439	R	sp|Q9C7E8|COL15_ARATH Zinc finger protein CONSTANS-LIKE 15 OS=Arabidopsis thaliana GN=COL15 PE=2 SV=1	gi|923692260|ref|XP_013656964.1| PREDICTED: zinc finger protein CONSTANS-LIKE 15-like [Brassica napus]
Rs018740	331.959	0	663.918	Inf	Inf	1.05113e-71	3.92412e-69	R1	11069006	11070595	+	1590	Rs018740	-	-	-	KOG1968	L	-	gi|658384692|gb|AID60107.1| hypothetical protein GSBNAPT00096232020_7N2 [Brassica napus] gi|658384737|gb|AID60151.1| hypothetical protein GSBNAPT00096232020 [Brassica napus]
Rs066570	328.957	0	657.914	Inf	Inf	1.7262e-71	6.36477e-69	R2	29330871	29333334	-	2464	Rs066570	-	K07466	-	KOG0987	D	-	gi|922430056|ref|XP_013621088.1| PREDICTED: uncharacterized protein LOC106327475 [Brassica oleracea var. oleracea]
Rs538370	346.182	0.275301	692.089	2513.93	11.2957	1.91311e-71	6.96794e-69	RUS00313	34198	35923	-	1726	Rs538370	-	-	-	virNOG17964	S	-	gi|685357644|ref|XP_009113575.1| PREDICTED: uncharacterized protein LOC103838878 [Brassica rapa]
Rs572520	342.169	0.372697	683.965	1835.18	10.8417	2.90985e-71	1.04705e-68	RUS01183	15666	17197	-	1532	Rs572520	-	-	-	NOG20943;virNOG14846	SA	sp|Q9FZ99|SMG7L_ARATH Protein SMG7L OS=Arabidopsis thaliana GN=SMG7L PE=2 SV=1	gi|923763213|ref|XP_013677593.1| PREDICTED: protein SMG7L-like [Brassica napus] gi|923763216|ref|XP_013677594.1| PREDICTED: protein SMG7L-like [Brassica napus] gi|674886300|emb|CDY46283.1| BnaC05g21730D [Brassica napus]
Rs583600	321.952	0	643.904	Inf	Inf	8.26485e-71	2.93855e-68	RUS01611	1835	2572	+	738	Rs583600	GO:0003779;GO:0015629;GO:0030042	K05765	-	virNOG17258	Z	sp|Q9ZSK4|ADF3_ARATH Actin-depolymerizing factor 3 OS=Arabidopsis thaliana GN=ADF3 PE=1 SV=1	gi|922424155|ref|XP_013618151.1| PREDICTED: actin-depolymerizing factor 3 [Brassica oleracea var. oleracea] gi|923678949|ref|XP_013652947.1| PREDICTED: actin-depolymerizing factor 3 [Brassica napus]
Rs166980	412.318	2.04139	822.595	402.959	8.65449	9.51812e-71	3.34433e-68	R5	17513804	17516760	+	2957	Rs166980	GO:0016020;GO:0016798	K07964	-	virNOG01433	R	sp|Q8L608|HPSE2_ARATH Heparanase-like protein 2 OS=Arabidopsis thaliana GN=At5g61250 PE=2 SV=1	gi|685291006|ref|XP_009136454.1| PREDICTED: heparanase-like protein 2 [Brassica rapa] gi|685291008|ref|XP_009136456.1| PREDICTED: heparanase-like protein 2 [Brassica rapa]
Rs474630	355.138	0.581691	709.694	1220.05	10.2527	1.14396e-70	3.97274e-68	R9	17235773	17239589	+	3817	Rs474630	GO:0009882;GO:0005524;GO:0010343;GO:0009414;GO:0009583;GO:0010118;GO:0009785;GO:0055114;GO:0005737;GO:0009640;GO:0004672;GO:0005634;GO:0042802;GO:0010075;GO:0046777;GO:0010617;GO:0046283;GO:0051510	K12118	-	virNOG02599	TL	sp|Q43125|CRY1_ARATH Cryptochrome-1 OS=Arabidopsis thaliana GN=CRY1 PE=1 SV=2	gi|922566892|ref|XP_013611750.1| PREDICTED: cryptochrome-1 [Brassica oleracea var. oleracea] gi|923895259|ref|XP_013718413.1| PREDICTED: cryptochrome-1 [Brassica napus]
Rs574870	350.429	700.554	0.304796	0.000435079	-11.1664	2.80045e-70	9.61361e-68	RUS01119	7393	9088	-	1696	Rs574870	GO:0005634;GO:0003677;GO:0006355;GO:0003700	K09286	-	virNOG05998	K	sp|Q8H1E4|RAP24_ARATH Ethylene-responsive transcription factor RAP2-4 OS=Arabidopsis thaliana GN=RAP2-4 PE=1 SV=1	gi|923668935|ref|XP_013649995.1| PREDICTED: ethylene-responsive transcription factor RAP2-4-like [Brassica napus]
Rs580900	331.386	662.773	0	0	-Inf	3.69853e-70	1.25523e-67	R3	1549411	1550646	-	1236	Rs580900	GO:0009535;GO:0010287;GO:0009538;GO:0009941;GO:0015979	K02692	-	virNOG08713	H	sp|Q9S7H1|PSAD1_ARATH Photosystem I reaction center subunit II-1, chloroplastic OS=Arabidopsis thaliana GN=psaD1 PE=1 SV=1	gi|297809853|ref|XP_002872810.1| hypothetical protein ARALYDRAFT_490280 [Arabidopsis lyrata subsp. lyrata] gi|297318647|gb|EFH49069.1| hypothetical protein ARALYDRAFT_490280 [Arabidopsis lyrata subsp. lyrata]
Rs025730	1794.09	3587.82	0.366042	0.000102023	-13.2588	5.90038e-70	1.98001e-67	R1	15018557	15025037	+	6481	Rs025730	GO:0003950	-	-	virNOG08160;virNOG15124	S	sp|Q8RY59|RCD1_ARATH Inactive poly [ADP-ribose] polymerase RCD1 OS=Arabidopsis thaliana GN=RCD1 PE=1 SV=1	gi|674866784|emb|CDY67026.1| BnaCnng53220D [Brassica napus]
Rs009680	308.221	0	616.441	Inf	Inf	7.64214e-70	2.536e-67	R1	5114579	5116538	-	1960	Rs009680	GO:0016021	-	-	virNOG08410;COG0398	S	sp|Q55909|Y305_SYNY3 TVP38/TMEM64 family membrane protein slr0305 OS=Synechocystis sp. (strain PCC 6803 / Kazusa) GN=slr0305 PE=3 SV=1	gi|674935411|emb|CDX98062.1| BnaA06g08130D [Brassica napus]
Rs495440	347.552	694.799	0.304796	0.000438682	-11.1545	1.44916e-69	4.7561e-67	R9	34369845	34377940	+	8096	Rs495440	GO:0043168;GO:0032559;GO:0032550	-	-	virNOG40143;virNOG30121	RK	sp|Q9FL92|WRK16_ARATH Probable WRKY transcription factor 16 OS=Arabidopsis thaliana GN=WRKY16 PE=2 SV=1	gi|923543350|ref|XP_013734065.1| PREDICTED: disease resistance protein RRS1-like isoform X1 [Brassica napus]
Rs383250	441.299	3.00585	879.592	292.627	8.19292	2.05287e-69	6.66424e-67	R7	13733125	13734820	-	1696	Rs383250	GO:0016021	-	-	virNOG05175	T	sp|Q8BUV8|GP107_MOUSE Protein GPR107 OS=Mus musculus GN=Gpr107 PE=2 SV=2	gi|923665704|ref|XP_013648978.1| PREDICTED: protein GPR107-like [Brassica napus]
Rs397260	304.401	0	608.802	Inf	Inf	2.30745e-69	7.41014e-67	R7	4948936	4950569	+	1634	Rs397260	-	-	-	virNOG17844	S	-	gi|674923421|emb|CDY09839.1| BnaC09g43220D [Brassica napus]
Rs163930	320.977	0.372697	641.582	1721.46	10.7494	2.76225e-69	8.77632e-67	R4	7982926	7984473	+	1548	Rs163930	GO:0007264;GO:0005622;GO:0005525	K07877	-	virNOG00983	U	sp|P92963|RAB1C_ARATH Ras-related protein RABB1c OS=Arabidopsis thaliana GN=RABB1C PE=2 SV=1	gi|566207899|ref|XP_006373561.1| hypothetical protein POPTR_0016s00400g [Populus trichocarpa] gi|743893730|ref|XP_011040106.1| PREDICTED: ras-related protein RABB1c-like [Populus euphratica] gi|118484431|gb|ABK94092.1| unknown [Populus trichocarpa] gi|550320471|gb|ERP51358.1| hypothetical protein POPTR_0016s00400g [Populus trichocarpa]
Rs007820	835.768	1668.41	3.12151	0.00187094	-9.06202	6.17049e-69	1.93987e-66	R1	4030181	4031320	-	1140	Rs007820	-	K00799	-	virNOG15484;virNOG13766	O	sp|Q9FUS8|GSTUH_ARATH Glutathione S-transferase U17 OS=Arabidopsis thaliana GN=GSTU17 PE=2 SV=1	gi|674894881|emb|CDY37985.1| BnaC05g07890D [Brassica napus]
Rs143700	317.594	635.188	0	0	-Inf	6.68164e-69	2.07869e-66	R3	26645641	26647435	-	1795	Rs143700	GO:0016567;GO:0004842;GO:0007005	K15688	-	virNOG35317;virNOG00660;virNOG38717	ZSOD	-	gi|923539616|ref|XP_013726231.1| PREDICTED: uncharacterized protein LOC106429999 [Brassica napus]
Rs044660	299.408	0	598.816	Inf	Inf	9.52326e-69	2.93218e-66	R2	41458699	41462517	+	3819	Rs044660	GO:0007186;GO:0031683;GO:0004871;GO:0005525;GO:0003924	-	-	KOG0082;virNOG13637;virNOG32681	TD	sp|P93163|GPA2_SOYBN Guanine nucleotide-binding protein alpha-2 subunit OS=Glycine max GN=GPA2 PE=2 SV=1	gi|685256934|ref|XP_009113249.1| PREDICTED: extra-large guanine nucleotide-binding protein 2 [Brassica rapa]
Rs555520	333.19	666.011	0.369667	0.000555045	-10.8151	1.70178e-68	5.18627e-66	R3	167471	169342	-	1872	Rs555520	GO:0000165;GO:0005524;GO:0005622;GO:0004707	-	-	KOG0660;virNOG00799	T	sp|Q39024|MPK4_ARATH Mitogen-activated protein kinase 4 OS=Arabidopsis thaliana GN=MPK4 PE=1 SV=2	gi|937575237|ref|NP_001303145.1| mitogen-activated protein kinase 4 [Brassica napus] gi|922455847|ref|XP_013630085.1| PREDICTED: mitogen-activated protein kinase 4 [Brassica oleracea var. oleracea] gi|923547056|ref|XP_013735308.1| PREDICTED: mitogen-activated protein kinase 4 isoform X2 [Brassica napus] gi|923791159|ref|XP_013684329.1| PREDICTED: mitogen-activated protein kinase 4 [Brassica napus…
Rs074420	700.87	0	1401.74	Inf	Inf	3.03869e-68	9.16703e-66	R2	26877695	26879322	+	1628	Rs074420	-	-	-	virNOG33091;virNOG28306	S	-	gi|923637582|ref|XP_013640123.1| PREDICTED: cell wall protein DAN4 [Brassica napus]
Rs422900	293.741	0	587.482	Inf	Inf	3.97169e-68	1.18619e-65	R8	10055538	10058920	+	3383	Rs422900	GO:0008270	K17987	-	virNOG09705	R	sp|Q5RC94|NBR1_PONAB Next to BRCA1 gene 1 protein OS=Pongo abelii GN=NBR1 PE=2 SV=1	gi|922553328|ref|XP_013604671.1| PREDICTED: uncharacterized protein LOC106311892 [Brassica oleracea var. oleracea] gi|923907271|ref|XP_013723579.1| PREDICTED: uncharacterized protein LOC106427403 [Brassica napus]
Rs144830	290.075	0	580.151	Inf	Inf	7.68122e-68	2.27136e-65	R3	27219321	27225019	-	5699	Rs144830	GO:0006355	-	-	virNOG12704;NOG168280	R	sp|Q27GK7|TPR4_ARATH Topless-related protein 4 OS=Arabidopsis thaliana GN=TPR4 PE=1 SV=2	gi|922441817|ref|XP_013625715.1| PREDICTED: topless-related protein 4-like [Brassica oleracea var. oleracea]
Rs541900	320.759	0	641.519	Inf	Inf	8.20213e-68	2.40162e-65	RUS00210	43653	45638	-	1986	Rs541900	GO:0046872;GO:0030001	-	-	virNOG20510	P	sp|Q9SZN7|HIP26_ARATH Heavy metal-associated isoprenylated plant protein 26 OS=Arabidopsis thaliana GN=HIPP26 PE=1 SV=1	gi|922561824|ref|XP_013609222.1| PREDICTED: heavy metal-associated isoprenylated plant protein 26 [Brassica oleracea var. oleracea] gi|674894332|emb|CDY38431.1| BnaA10g17270D [Brassica napus]
Rs086540	300.853	601.705	0	0	-Inf	1.51123e-67	4.38198e-65	R2	1130613	1132013	-	1401	Rs086540	-	-	-	virNOG38317	S	-	gi|922547346|ref|XP_013601554.1| PREDICTED: uncharacterized protein LOC106309009 [Brassica oleracea var. oleracea]
Rs090100	411.164	0	822.328	Inf	Inf	1.58575e-67	4.55383e-65	R2	11489453	11490423	-	971	Rs090100	GO:0006228;GO:0005524;GO:0006241;GO:0006165;GO:0004550;GO:0006183	K00940	-	virNOG11956	F	sp|O49203|NDK3_ARATH Nucleoside diphosphate kinase III, chloroplastic/mitochondrial OS=Arabidopsis thaliana GN=NDPK3 PE=1 SV=1	gi|923895578|ref|XP_013718538.1| PREDICTED: nucleoside diphosphate kinase III, chloroplastic/mitochondrial-like [Brassica napus]
Rs117920	317.134	0.581691	633.685	1089.39	10.0893	1.73733e-67	4.94162e-65	R3	9139039	9140438	+	1400	Rs117920	GO:0005524	K12196	-	virNOG00354	O	sp|Q0VD48|VPS4B_BOVIN Vacuolar protein sorting-associated protein 4B OS=Bos taurus GN=VPS4B PE=2 SV=1	gi|923546208|ref|XP_013735024.1| PREDICTED: protein SUPPRESSOR OF K(+) TRANSPORT GROWTH DEFECT 1 [Brassica napus]
Rs007330	361.35	721.417	1.28405	0.00177991	-9.13398	3.48705e-67	9.82492e-65	R1	3786405	3789326	+	2922	Rs007330	GO:0005774;GO:0005783;GO:0003993;GO:0016311	K03103	-	virNOG10144	R	sp|Q54ND5|MINP1_DICDI Multiple inositol polyphosphate phosphatase 1 OS=Dictyostelium discoideum GN=mipp1 PE=1 SV=1	gi|922498210|ref|XP_013587268.1| PREDICTED: multiple inositol polyphosphate phosphatase 1 isoform X1 [Brassica oleracea var. oleracea]
Rs435410	277.775	0	555.55	Inf	Inf	9.58622e-67	2.67572e-64	R8	26799271	26805910	-	6640	Rs435410	GO:0016876;GO:0000166;GO:0006419;GO:0005737;GO:0043167	K01872	-	virNOG09082	J	sp|P36428|SYA_ARATH Alanine--tRNA ligase OS=Arabidopsis thaliana GN=ALATS PE=1 SV=3	gi|923548636|ref|XP_013735837.1| PREDICTED: alanine--tRNA ligase isoform X1 [Brassica napus] gi|923548639|ref|XP_013735838.1| PREDICTED: alanine--tRNA ligase isoform X2 [Brassica napus]
Rs320580	614.044	1218.37	9.71608	0.00797464	-6.97037	1.02957e-66	2.84715e-64	R6	19797527	19799565	+	2039	Rs320580	GO:0004514;GO:0009435;GO:0009507	K00767	-	virNOG02175	F	sp|P77938|NADC_RHORU Probable nicotinate-nucleotide pyrophosphorylase [carboxylating] OS=Rhodospirillum rubrum GN=nadC PE=3 SV=1	gi|685276601|ref|XP_009129248.1| PREDICTED: nicotinate-nucleotide pyrophosphorylase [carboxylating], chloroplastic [Brassica rapa] gi|923526444|ref|XP_013684338.1| PREDICTED: nicotinate-nucleotide pyrophosphorylase [carboxylating], chloroplastic [Brassica napus] gi|674892391|emb|CDY40383.1| BnaA02g26970D [Brassica napus]
Rs107630	324.225	0.825904	647.623	784.139	9.61496	1.21585e-66	3.33142e-64	R3	10719790	10724710	-	4921	Rs107630	GO:0000166;GO:0003676	K11294	-	virNOG40622;virNOG39241;virNOG40599;virNOG12570	AK	sp|Q6Z1C0|NUCL1_ORYSJ Nucleolin 1 OS=Oryza sativa subsp. japonica GN=Os08g0192900 PE=2 SV=1	gi|567133806|ref|XP_006393330.1| hypothetical protein EUTSA_v10011361mg [Eutrema salsugineum] gi|557089908|gb|ESQ30616.1| hypothetical protein EUTSA_v10011361mg [Eutrema salsugineum]
Rs329310	291.458	582.916	0	0	-Inf	1.62433e-66	4.4102e-64	R6	26523949	26524711	+	763	Rs329310	-	-	-	virNOG20537;virNOG22202;virNOG35556	S	-	gi|922523059|ref|XP_013595485.1| PREDICTED: uncharacterized protein LOC106303724 [Brassica oleracea var. oleracea] gi|923809461|ref|XP_013690432.1| PREDICTED: uncharacterized protein LOC106394406 [Brassica napus] gi|674879551|emb|CDY52604.1| BnaCnng22830D [Brassica napus]
Rs511110	335.864	670.683	1.04413	0.00155681	-9.32719	2.08512e-66	5.61028e-64	RUS01234	3001	3808	+	808	Rs511110	GO:0016021;GO:0008270	-	-	virNOG24859;virNOG23935;KOG0800	O	sp|Q9LY41|ATL4_ARATH E3 ubiquitin-protein ligase ATL4 OS=Arabidopsis thaliana GN=ATL4 PE=1 SV=1	gi|685270906|ref|XP_009126487.1| PREDICTED: RING-H2 zinc finger protein RHA1a-like [Brassica rapa] gi|923903354|ref|XP_013721888.1| PREDICTED: RING-H2 zinc finger protein RHA1a-like [Brassica napus]
Rs285440	539.18	7.67626	1070.68	139.48	7.12391	3.11661e-66	8.31079e-64	R5	42799575	42802107	-	2533	Rs285440	GO:0005524;GO:0009555;GO:0045899;GO:0030433;GO:0036402;GO:0031597;GO:0031595;GO:0017025;GO:0005516;GO:0009553;GO:0008540	K03065	-	virNOG10557	O	sp|O23894|PRS6A_BRACM 26S protease regulatory subunit 6A homolog OS=Brassica campestris GN=TBP1 PE=2 SV=1	gi|685383420|ref|XP_009124018.1| PREDICTED: 26S protease regulatory subunit 6A homolog [Brassica rapa] gi|3024434|sp|O23894.1|PRS6A_BRACM RecName: Full=26S protease regulatory subunit 6A homolog; AltName: Full=Tat-binding protein homolog 1; Short=TBP-1 gi|2564337|dbj|BAA22951.1| Tat binding protein 1 [Brassica rapa subsp. oleifera] gi|674914322|emb|CDY18782.1| BnaAnng02470D [Brassica napus] gi|67…
Rs152090	494.236	6.3391	982.132	154.932	7.27549	3.42867e-66	9.06201e-64	R4	1993387	1994297	+	911	Rs152090	-	-	-	-	-	-	-
Rs585080	274.699	0	549.398	Inf	Inf	3.80907e-66	9.97909e-64	RUS01795	1245	4005	+	2761	Rs585080	GO:0005774;GO:0005783;GO:0003993;GO:0016311	K03103	-	virNOG10144	R	sp|Q54ND5|MINP1_DICDI Multiple inositol polyphosphate phosphatase 1 OS=Dictyostelium discoideum GN=mipp1 PE=1 SV=1	gi|922553699|ref|XP_013604869.1| PREDICTED: multiple inositol polyphosphate phosphatase 1-like isoform X1 [Brassica oleracea var. oleracea] gi|923880996|ref|XP_013712709.1| PREDICTED: multiple inositol polyphosphate phosphatase 1-like isoform X1 [Brassica napus] gi|674910415|emb|CDY22617.1| BnaC08g42510D [Brassica napus]
Rs128230	306.863	613.361	0.366042	0.00059678	-10.7105	4.56507e-66	1.18557e-63	R3	17567501	17569573	+	2073	Rs128230	GO:0035335;GO:0008138;GO:0004725	K14165	-	virNOG00569;NOG39056	TV	sp|Q9ZQP1|DSP8_ARATH Putative dual specificity protein phosphatase DSP8 OS=Arabidopsis thaliana GN=DSP8 PE=2 SV=2	gi|923544141|ref|XP_013734308.1| PREDICTED: putative dual specificity protein phosphatase DSP8 [Brassica napus] gi|923544143|ref|XP_013734309.1| PREDICTED: putative dual specificity protein phosphatase DSP8 [Brassica napus]
Rs409280	385.868	0	771.735	Inf	Inf	1.4299e-65	3.6815e-63	R8	1843784	1844803	-	1020	Rs409280	GO:0005840;GO:0006412;GO:0003735	K02889	-	virNOG00086	J	sp|Q43291|RL211_ARATH 60S ribosomal protein L21-1 OS=Arabidopsis thaliana GN=RPL21A PE=2 SV=2	gi|685315303|ref|XP_009148270.1| PREDICTED: 60S ribosomal protein L21-1 [Brassica rapa]
Rs584230	383.896	764.914	2.87796	0.00376247	-8.05411	1.76542e-65	4.50649e-63	RUS01431	8391	10177	+	1787	Rs584230	GO:0006099;GO:0045252;GO:0004149	K00658	-	virNOG12266	C	sp|Q9FLQ4|ODO2A_ARATH Dihydrolipoyllysine-residue succinyltransferase component of 2-oxoglutarate dehydrogenase complex 1, mitochondrial OS=Arabidopsis thaliana GN=At5g55070 PE=1 SV=1	gi|923526941|ref|XP_013685884.1| PREDICTED: dihydrolipoyllysine-residue succinyltransferase component of 2-oxoglutarate dehydrogenase complex 1, mitochondrial-like isoform X2 [Brassica napus]
Rs140140	1191.92	36.3348	2347.51	64.6077	6.01364	2.25662e-65	5.71156e-63	R3	24656539	24658683	+	2145	Rs140140	GO:0005524	-	-	virNOG04117;COG0465	O	sp|Q9P6Q3|BCS1_SCHPO Probable mitochondrial chaperone bcs1 OS=Schizosaccharomyces pombe (strain 972 / ATCC 24843) GN=SPAC644.07 PE=2 SV=1	gi|922449767|ref|XP_013628098.1| PREDICTED: ATP-dependent zinc metalloprotease FtsH-like [Brassica oleracea var. oleracea]
Rs527670	315.116	629.497	0.735708	0.00116872	-9.74085	2.29323e-65	5.75544e-63	RUS00158	47341	49082	-	1742	Rs527670	-	-	-	virNOG17964	S	-	gi|685357644|ref|XP_009113575.1| PREDICTED: uncharacterized protein LOC103838878 [Brassica rapa]
Rs562010	280.745	561.49	0	0	-Inf	2.442e-65	6.07774e-63	RUS00770	7110	16806	+	9697	Rs562010	-	-	-	virNOG10935;virNOG15941	SI	-	gi|922475006|ref|XP_013636258.1| PREDICTED: LOW QUALITY PROTEIN: uncharacterized protein LOC106342027 [Brassica oleracea var. oleracea] gi|923612442|ref|XP_013744641.1| PREDICTED: LOW QUALITY PROTEIN: uncharacterized protein LOC106447293 [Brassica napus]
Rs347620	537.092	1.10121	1073.08	974.462	9.92846	4.67968e-65	1.15507e-62	R6	40516103	40519269	-	3167	Rs347620	GO:0000287;GO:0008152;GO:0010333	K07385	-	virNOG00163	R	sp|P0DI77|CIN2_ARATH 1,8-cineole synthase 2, chloroplastic OS=Arabidopsis thaliana GN=TPS23 PE=1 SV=1	gi|922545881|ref|XP_013600731.1| PREDICTED: beta-myrcene/(E)-beta-ocimene synthase 2, chloroplastic isoform X2 [Brassica oleracea var. oleracea]
Rs584920	291.689	0.550603	582.828	1058.53	10.0478	7.45063e-65	1.82394e-62	RUS01807	8498	10838	+	2341	Rs584920	GO:0000166;GO:0003676	K13126	-	virNOG33432;NOG170028	AJR	sp|P42731|PABP2_ARATH Polyadenylate-binding protein 2 OS=Arabidopsis thaliana GN=PAB2 PE=1 SV=1	gi|922481899|ref|XP_013638628.1| PREDICTED: polyadenylate-binding protein 2-like isoform X2 [Brassica oleracea var. oleracea]
Rs466380	322.679	644.378	0.979258	0.0015197	-9.362	9.00587e-65	2.18674e-62	R9	16050879	16053919	+	3041	Rs466380	GO:0016021	K10134	-	virNOG00887	TV	sp|Q54PW9|EI24_DICDI Protein EI24 homolog OS=Dictyostelium discoideum GN=DDB_G0284253 PE=3 SV=1	gi|922555913|ref|XP_013606043.1| PREDICTED: protein EI24 homolog isoform X1 [Brassica oleracea var. oleracea] gi|923887152|ref|XP_013714905.1| PREDICTED: protein EI24 homolog isoform X1 [Brassica napus] gi|674958408|emb|CDX75184.1| BnaC09g24980D [Brassica napus]
Rs221250	637.44	1274.2	0.674462	0.00052932	-10.8836	1.18399e-64	2.85169e-62	R5	1145470	1147844	+	2375	Rs221250	GO:0003723	-	-	virNOG32307;KOG1901;virNOG04909	SR	sp|Q4R5D9|YTHD2_MACFA YTH domain family protein 2 OS=Macaca fascicularis GN=YTHDF2 PE=2 SV=1	gi|567203416|ref|XP_006408239.1| hypothetical protein EUTSA_v10020774mg [Eutrema salsugineum] gi|557109385|gb|ESQ49692.1| hypothetical protein EUTSA_v10020774mg [Eutrema salsugineum]
Rs389210	268.306	536.612	0	0	-Inf	3.9994e-64	9.55568e-62	R7	3038431	3040108	-	1678	Rs389210	GO:0006006;GO:0005634;GO:0047345;GO:0008108;GO:0080040;GO:0017103;GO:0043531;GO:0008270;GO:0006012	K00965	-	virNOG07635	G	sp|Q9FK51|GALT_ARATH Probable galactose-1-phosphate uridyltransferase OS=Arabidopsis thaliana GN=At5g18200 PE=1 SV=1	gi|674907625|emb|CDY25450.1| BnaC09g39650D [Brassica napus]
Rs196970	322.144	642.814	1.47504	0.00229466	-8.7675	7.69261e-64	1.82339e-61	R4	33795501	33797347	+	1847	Rs196970	-	K13206	-	virNOG00747	S	sp|Q2KIC0|NSRP1_BOVIN Nuclear speckle splicing regulatory protein 1 OS=Bos taurus GN=NSRP1 PE=2 SV=1	gi|685300087|ref|XP_009140787.1| PREDICTED: nuclear speckle splicing regulatory protein 1-like [Brassica rapa]
Rs237910	249.207	0	498.414	Inf	Inf	1.59024e-63	3.73969e-61	R5	11753873	11757589	+	3717	Rs237910	GO:0008483;GO:0030170	K16871	-	COG0161;virNOG09110	E	sp|Q94CE5|GATP_ARATH Gamma-aminobutyrate transaminase POP2, mitochondrial OS=Arabidopsis thaliana GN=POP2 PE=1 SV=1	gi|922492906|ref|XP_013585581.1| PREDICTED: gamma-aminobutyrate transaminase POP2, mitochondrial isoform X2 [Brassica oleracea var. oleracea] gi|923551564|ref|XP_013736782.1| PREDICTED: gamma-aminobutyrate transaminase POP2, mitochondrial isoform X2 [Brassica napus] gi|674895456|emb|CDY37389.1| BnaC05g30410D [Brassica napus] gi|850118632|gb|AKN50598.1| gamma-aminobutyric acid transaminase [Brassi…
Rs542020	310.697	1.60239	619.792	386.793	8.59542	2.06834e-63	4.82602e-61	R9	4456724	4458716	-	1993	Rs542020	GO:0005634;GO:0033550;GO:1990264;GO:0005886;GO:0005737;GO:0031348	-	-	virNOG09100	T	sp|O82656|PTP1_ARATH Protein-tyrosine-phosphatase PTP1 OS=Arabidopsis thaliana GN=PTP1 PE=1 SV=1	gi|923817428|ref|XP_013692960.1| PREDICTED: protein-tyrosine-phosphatase PTP1-like [Brassica napus] gi|674960337|emb|CDX72837.1| BnaC06g32850D [Brassica napus]
Rs424670	261.05	0.306389	521.794	1703.04	10.7339	3.4197e-63	7.91726e-61	R8	10639627	10641750	-	2124	Rs424670	GO:0016021	-	-	virNOG00175	S	sp|Q28CH8|YIPF6_XENTR Protein YIPF6 OS=Xenopus tropicalis GN=yipf6 PE=2 SV=1	gi|923690179|ref|XP_013656309.1| PREDICTED: protein YIPF6 homolog [Brassica napus] gi|923899907|ref|XP_013720415.1| PREDICTED: protein YIPF6 homolog [Brassica napus]
Rs438390	258.635	517.271	0	0	-Inf	5.41789e-63	1.2447e-60	R8	17262215	17263589	+	1375	Rs438390	GO:0006535;GO:0004124;GO:0016740;GO:0005737	K01738	-	virNOG12981;COG0031	E	sp|O23733|CYSK1_BRAJU Cysteine synthase OS=Brassica juncea PE=2 SV=1	gi|11131561|sp|O23733.1|CYSK1_BRAJU RecName: Full=Cysteine synthase; Short=CSase; AltName: Full=O-acetylserine (thiol)-lyase; Short=OAS-TL; AltName: Full=O-acetylserine sulfhydrylase; AltName: Full=OAS-TL4 gi|2243120|emb|CAA71798.1| O-acetylserine(thiol) lyase [Brassica juncea]
Rs458760	328.39	656.17	0.609592	0.000929015	-10.072	8.58501e-63	1.95725e-60	R9	7182665	7183850	+	1186	Rs458760	GO:0006810;GO:0005215	K03098	-	virNOG02520;COG3040	M	sp|Q46036|BLC_CITFR Outer membrane lipoprotein blc OS=Citrobacter freundii PE=3 SV=1	gi|923727958|ref|XP_013667115.1| PREDICTED: outer membrane lipoprotein Blc-like [Brassica napus] gi|674871700|emb|CDY62697.1| BnaA10g29280D [Brassica napus]
Rs354640	762.002	1524	0	0	-Inf	1.60226e-62	3.62523e-60	R6	46462981	46464525	-	1545	Rs354640	GO:0016021	-	-	virNOG38317;virNOG00745	SR	-	gi|674945726|emb|CDX87745.1| BnaC02g32040D [Brassica napus]
Rs408480	254.76	509.521	0	0	-Inf	2.70106e-62	6.0654e-60	R8	1381126	1382935	-	1810	Rs408480	-	-	-	virNOG33906	S	sp|Q9LM50|E2204_ARATH UPF0725 protein EMB2204 OS=Arabidopsis thaliana GN=EMB2204 PE=2 SV=2	gi|922550790|ref|XP_013603375.1| PREDICTED: UPF0725 protein EMB2204-like [Brassica oleracea var. oleracea]
Rs140440	374.769	745.611	3.92572	0.0052651	-7.56932	2.78137e-62	6.19914e-60	R3	24830032	24830972	+	941	Rs140440	-	-	-	-	-	-	gi|922436402|ref|XP_013623818.1| PREDICTED: uncharacterized protein LOC106329698 [Brassica oleracea var. oleracea]
Rs273730	249.267	498.535	0	0	-Inf	8.63747e-62	1.91086e-59	R5	37824467	37827297	+	2831	Rs273730	-	K07466	-	virNOG17017;KOG0987	DL	sp|Q9SD82|RFA1B_ARATH Replication protein A 70 kDa DNA-binding subunit B OS=Arabidopsis thaliana GN=RPA1B PE=3 SV=1	gi|923700471|ref|XP_013659513.1| PREDICTED: uncharacterized protein LOC106364499 [Brassica napus] gi|923841757|ref|XP_013701079.1| PREDICTED: uncharacterized protein LOC106404999 [Brassica napus]
Rs058710	343.451	683.723	3.17913	0.00464974	-7.74864	4.43847e-61	9.74701e-59	R2	37690649	37692753	-	2105	Rs058710	GO:0006353;GO:0003723;GO:0006355	-	-	virNOG06667	S	sp|B1XIZ3|NUSB_SYNP2 N utilization substance protein B homolog OS=Synechococcus sp. (strain ATCC 27264 / PCC 7002 / PR-6) GN=nusB PE=3 SV=1	gi|685260815|ref|XP_009142212.1| PREDICTED: uncharacterized protein LOC103866087 [Brassica rapa]
Rs044670	332.806	662.863	2.74822	0.00414599	-7.91407	6.03163e-61	1.3149e-58	R2	41467775	41471480	+	3706	Rs044670	GO:0007186;GO:0031683;GO:0004871;GO:0005525;GO:0003924	-	-	KOG0082;virNOG13637;virNOG32681	TD	sp|P93163|GPA2_SOYBN Guanine nucleotide-binding protein alpha-2 subunit OS=Glycine max GN=GPA2 PE=2 SV=1	gi|685256934|ref|XP_009113249.1| PREDICTED: extra-large guanine nucleotide-binding protein 2 [Brassica rapa]
Rs504810	513.332	1016.46	10.2068	0.0100416	-6.63787	6.12814e-61	1.32625e-58	R5	32588715	32589491	-	777	Rs504810	GO:0009496;GO:0009535;GO:0016021;GO:0009512	-	-	virNOG23064	S	sp|P80883|PETM_SPIOL Cytochrome b6-f complex subunit 7 (Fragment) OS=Spinacia oleracea GN=petM PE=1 SV=1	gi|567167229|ref|XP_006398038.1| hypothetical protein EUTSA_v10001257mg [Eutrema salsugineum] gi|557099120|gb|ESQ39491.1| hypothetical protein EUTSA_v10001257mg [Eutrema salsugineum]
Rs001000	253.48	506.656	0.304796	0.000601584	-10.6989	7.35764e-61	1.58089e-58	R1	629629	637599	-	7971	Rs001000	GO:0006396;GO:0003677;GO:0003723;GO:0005524;GO:0004525;GO:0016075;GO:0090502	K11592	-	virNOG02090	A	sp|Q9SP32|DCL1_ARATH Endoribonuclease Dicer homolog 1 OS=Arabidopsis thaliana GN=DCL1 PE=1 SV=2	gi|923725446|ref|XP_013666352.1| PREDICTED: endoribonuclease Dicer homolog 1 [Brassica napus] gi|923741293|ref|XP_013671327.1| PREDICTED: endoribonuclease Dicer homolog 1 [Brassica napus]
Rs146930	300.597	2.05559	599.138	291.467	8.18719	9.11359e-61	1.94419e-58	R3	28237943	28239287	-	1345	Rs146930	-	-	-	virNOG05041	J	-	-
Rs268330	283.495	1.37651	565.613	410.905	8.68266	1.26301e-60	2.67525e-58	R5	33646828	33650867	+	4040	Rs268330	-	-	-	virNOG01120;braNOG12908	R	sp|Q9LIH5|C3H38_ARATH Zinc finger CCCH domain-containing protein 38 OS=Arabidopsis thaliana GN=At3g18640 PE=1 SV=1	gi|297847156|ref|XP_002891459.1| predicted protein [Arabidopsis lyrata subsp. lyrata] gi|297337301|gb|EFH67718.1| predicted protein [Arabidopsis lyrata subsp. lyrata]
Rs155230	225.058	0	450.116	Inf	Inf	1.88545e-60	3.96555e-58	R4	3390729	3392239	+	1511	Rs155230	GO:0003993;GO:0016311	-	-	virNOG15121;virNOG31969	R	sp|P27061|PPA1_SOLLC Acid phosphatase 1 OS=Solanum lycopersicum GN=APS1 PE=2 SV=1	gi|685293900|ref|XP_009137842.1| PREDICTED: acid phosphatase 1 [Brassica rapa] gi|923525534|ref|XP_013681579.1| PREDICTED: acid phosphatase 1-like [Brassica napus] gi|674902818|emb|CDY30222.1| BnaA03g49480D [Brassica napus]
Rs560450	235.504	471.008	0	0	-Inf	2.83862e-60	5.92854e-58	RUS00751	18647	21706	+	3060	Rs560450	-	K07466	-	virNOG17017;KOG0851	L	sp|Q9SD82|RFA1B_ARATH Replication protein A 70 kDa DNA-binding subunit B OS=Arabidopsis thaliana GN=RPA1B PE=3 SV=1	gi|674953052|emb|CDX80614.1| BnaC07g28300D [Brassica napus]
Rs551800	485.877	968.873	2.88159	0.00297416	-8.3933	4.37112e-60	9.06583e-58	RUS00552	27750	29438	-	1689	Rs551800	GO:0006790;GO:0047627;GO:0005777;GO:0005080;GO:0009150;GO:0005829;GO:0008270;GO:0005886	K02503	-	virNOG17960	T	sp|P42855|ZB14_BRAJU 14 kDa zinc-binding protein (Fragment) OS=Brassica juncea PE=1 SV=1	gi|685296505|ref|XP_009139095.1| PREDICTED: 14 kDa zinc-binding protein-like [Brassica rapa] gi|922466953|ref|XP_013633773.1| PREDICTED: 14 kDa zinc-binding protein-like [Brassica oleracea var. oleracea] gi|923604404|ref|XP_013742192.1| PREDICTED: 14 kDa zinc-binding protein-like [Brassica napus]
Rs373750	275.614	1.56717	549.662	350.736	8.45424	5.20549e-60	1.07219e-57	R7	24688093	24688905	-	813	Rs373750	-	-	-	-	-	-	-
Rs309620	771.831	23.4367	1520.23	64.8652	6.01937	5.49386e-60	1.12383e-57	R6	12545989	12549463	+	3475	Rs309620	GO:0005524;GO:0016887	-	-	virNOG05189	R	sp|Q9LV93|AB5F_ARATH ABC transporter F family member 5 OS=Arabidopsis thaliana GN=ABCF5 PE=2 SV=1	gi|922429270|ref|XP_013620675.1| PREDICTED: ABC transporter F family member 5 [Brassica oleracea var. oleracea] gi|923766713|ref|XP_013678374.1| PREDICTED: ABC transporter F family member 5 [Brassica napus] gi|674885774|emb|CDY46827.1| BnaC02g43350D [Brassica napus]
Rs482130	340.383	3.96024	676.806	170.9	7.41701	6.21808e-60	1.26333e-57	R9	24846787	24852557	-	5771	Rs482130	GO:0032776;GO:0042393;GO:0005634;GO:0003677;GO:0008270;GO:0010964	-	-	virNOG10506;KOG1946	K	sp|Q9SIV5|C3H19_ARATH Zinc finger CCCH domain-containing protein 19 OS=Arabidopsis thaliana GN=NERD PE=1 SV=3	gi|685354567|ref|XP_009112389.1| PREDICTED: zinc finger CCCH domain-containing protein 19 [Brassica rapa]
Rs586300	807.812	1590.29	25.3345	0.0159308	-5.97204	8.74721e-60	1.76516e-57	RUS01618	5717	8579	+	2863	Rs586300	-	-	-	virNOG05982;virNOG10961	RE	sp|Q28D01|WDR26_XENTR WD repeat-containing protein 26 OS=Xenopus tropicalis GN=wdr26 PE=2 SV=2	gi|922454584|ref|XP_013629670.1| PREDICTED: WD repeat-containing protein 26 [Brassica oleracea var. oleracea]
Rs589870	216.629	0	433.258	Inf	Inf	1.99394e-59	3.9967e-57	RUS01472	2281	5351	-	3071	Rs589870	GO:0042765	K05289	-	virNOG09685	O	sp|Q9WTK3|GPAA1_MOUSE Glycosylphosphatidylinositol anchor attachment 1 protein OS=Mus musculus GN=Gpaa1 PE=1 SV=3	gi|685375789|ref|XP_009120911.1| PREDICTED: glycosylphosphatidylinositol anchor attachment 1 protein isoform X1 [Brassica rapa]
Rs455180	302.196	601.876	2.51555	0.0041795	-7.90245	2.86155e-59	5.69754e-57	R9	4519084	4521459	-	2376	Rs455180	GO:0005634;GO:0033550;GO:1990264;GO:0005886;GO:0005737;GO:0031348	-	-	virNOG09100	T	sp|O82656|PTP1_ARATH Protein-tyrosine-phosphatase PTP1 OS=Arabidopsis thaliana GN=PTP1 PE=1 SV=1	gi|923817428|ref|XP_013692960.1| PREDICTED: protein-tyrosine-phosphatase PTP1-like [Brassica napus] gi|674960337|emb|CDX72837.1| BnaC06g32850D [Brassica napus]
Rs541440	506.553	11.6279	1001.48	86.1273	6.4284	8.67383e-59	1.71558e-56	R8	10873961	10879391	-	5431	Rs541440	GO:0003677	-	-	virNOG12543;NOG11239	RB	sp|P35659|DEK_HUMAN Protein DEK OS=Homo sapiens GN=DEK PE=1 SV=1	gi|923690859|ref|XP_013656538.1| PREDICTED: DNA ligase 1-like isoform X3 [Brassica napus]
Rs048110	211.162	0	422.323	Inf	Inf	1.48405e-58	2.91596e-56	R2	39445731	39448261	-	2531	Rs048110	GO:0005634;GO:0003677;GO:0006355;GO:0009734	-	-	virNOG00501;euNOG03295	K	sp|Q93YR9|ARFP_ARATH Auxin response factor 16 OS=Arabidopsis thaliana GN=ARF16 PE=2 SV=1	gi|922406080|ref|XP_013594669.1| PREDICTED: auxin response factor 16 [Brassica oleracea var. oleracea]
Rs335780	286.118	570.159	2.07738	0.00364352	-8.10045	1.54076e-58	3.0018e-56	R6	32051671	32053720	-	2050	Rs335780	-	-	-	KOG4585;virNOG35882	RL	sp|Q8S8D8|Y2265_ARATH UPF0725 protein At2g20625 OS=Arabidopsis thaliana GN=At2g20625 PE=3 SV=1	gi|923802283|ref|XP_013687809.1| PREDICTED: uncharacterized protein LOC106391659 [Brassica napus]
Rs141180	309.076	615.091	3.06027	0.00497531	-7.651	1.54784e-58	3.0018e-56	R3	25334667	25337261	-	2595	Rs141180	GO:0004674;GO:0005524;GO:0006468	K03083	-	virNOG03894	T	sp|Q8VZD5|KSG5_ARATH Shaggy-related protein kinase epsilon OS=Arabidopsis thaliana GN=ASK5 PE=2 SV=1	gi|923540303|ref|XP_013727944.1| PREDICTED: shaggy-related protein kinase epsilon [Brassica napus] gi|674955007|emb|CDX78587.1| BnaA03g04990D [Brassica napus]
Rs541450	208.431	0	416.862	Inf	Inf	2.68863e-58	5.18055e-56	R8	10881888	10886228	-	4341	Rs541450	GO:0006355;GO:0043565;GO:0003700	-	-	euNOG02205;virNOG07617	K	sp|Q93WV0|WRK20_ARATH Probable WRKY transcription factor 20 OS=Arabidopsis thaliana GN=WRKY20 PE=2 SV=1	gi|674919017|emb|CDY14304.1| BnaA08g14350D [Brassica napus]
Rs072520	529.262	1045.19	13.3356	0.012759	-6.29234	2.70728e-58	5.18305e-56	R2	21256521	21258360	+	1840	Rs072520	-	K13464	-	virNOG19427	S	sp|Q9C5K8|TIF3B_ARATH Protein TIFY 3B OS=Arabidopsis thaliana GN=TIFY3B PE=1 SV=1	gi|922428899|ref|XP_013620480.1| PREDICTED: protein TIFY 3B [Brassica oleracea var. oleracea]
Rs583050	716.135	24.3467	1407.92	57.8282	5.8537	3.74917e-58	7.13202e-56	RUS01697	11112	14172	-	3061	Rs583050	-	K18757	-	virNOG17819;virNOG15508	OJ	sp|Q9P6K0|YLA3_SCHPO Uncharacterized HTH La-type RNA-binding protein C1527.03 OS=Schizosaccharomyces pombe (strain 972 / ATCC 24843) GN=SPAC1527.03 PE=1 SV=1	gi|685295005|ref|XP_009138389.1| PREDICTED: la-related protein 1C-like [Brassica rapa]
Rs375990	317.235	630.857	3.61367	0.00572819	-7.4477	4.76455e-58	9.0062e-56	R7	20010813	20013480	-	2668	Rs375990	GO:0046710;GO:0046037;GO:0004385;GO:0003676	K00942	-	virNOG03469	F	sp|Q54XF2|KGUA_DICDI Guanylate kinase OS=Dictyostelium discoideum GN=guk1 PE=3 SV=1	gi|674927315|emb|CDY06094.1| BnaA09g36860D [Brassica napus]
Rs472000	1652.79	77.3463	3228.23	41.7374	5.38327	6.22097e-58	1.16852e-55	R9	15248078	15253259	+	5182	Rs472000	GO:0004674;GO:0005524;GO:0016021;GO:0006468	-	-	COG0515;virNOG09451	T	sp|Q9LT96|Y5977_ARATH Probable leucine-rich repeat receptor-like protein kinase At5g49770 OS=Arabidopsis thaliana GN=At5g49770 PE=2 SV=1	gi|922556798|ref|XP_013606494.1| PREDICTED: probable leucine-rich repeat receptor-like protein kinase At5g49770 [Brassica oleracea var. oleracea]
Rs199350	204.826	0	409.652	Inf	Inf	9.73382e-58	1.81694e-55	R4	35756143	35758502	+	2360	Rs199350	-	-	-	-	-	sp|Q9FVQ1|NUCL1_ARATH Nucleolin 1 OS=Arabidopsis thaliana GN=NUCL1 PE=1 SV=1	gi|923648268|ref|XP_013643581.1| PREDICTED: nucleolin 1-like isoform X1 [Brassica napus]
Rs458910	203.712	0	407.425	Inf	Inf	1.12834e-57	2.09311e-55	R9	7271981	7273235	+	1255	Rs458910	-	-	-	virNOG12498	R	sp|Q9FDX1|SKIP1_ARATH F-box protein SKIP1 OS=Arabidopsis thaliana GN=SKIP1 PE=1 SV=1	gi|922566964|ref|XP_013611788.1| PREDICTED: F-box protein SKIP1 [Brassica oleracea var. oleracea]
Rs256090	203.856	0	407.712	Inf	Inf	1.19959e-57	2.21155e-55	R5	25565371	25570679	+	5309	Rs256090	-	-	-	virNOG25609;virNOG32053	R	-	gi|674934655|emb|CDX98641.1| BnaA03g44260D [Brassica napus]
Rs056230	225.922	451.474	0.369667	0.0008188	-10.2542	1.83641e-57	3.36479e-55	R2	36571125	36571972	+	848	Rs056230	-	-	-	virNOG19075	S	-	gi|923650450|ref|XP_013644244.1| PREDICTED: uncharacterized protein LOC106348947 [Brassica napus] gi|674940514|emb|CDX92616.1| BnaC07g38740D [Brassica napus]
Rs576200	243.448	1.16338	485.732	417.518	8.70569	1.85132e-57	3.37144e-55	RUS01002	3999	5509	+	1511	Rs576200	-	-	-	NOG147173;euNOG16068;virNOG19669	S	-	gi|727460011|ref|XP_010511845.1| PREDICTED: uncharacterized protein LOC104787888 [Camelina sativa]
Rs120100	203.076	0	406.152	Inf	Inf	1.89322e-57	3.42684e-55	R3	16397711	16398547	+	837	Rs120100	GO:0016021;GO:0005739	-	-	virNOG23458;euNOG21179	S	-	gi|923612943|ref|XP_013744793.1| PREDICTED: protein transport protein yos1-like [Brassica napus] gi|923612946|ref|XP_013744794.1| PREDICTED: protein transport protein yos1-like [Brassica napus] gi|923612951|ref|XP_013744795.1| PREDICTED: protein transport protein yos1-like [Brassica napus] gi|923612955|ref|XP_013744796.1| PREDICTED: protein transport protein yos1-like [Brassica napus] gi|92383448…
Rs190760	210.66	421.319	0	0	-Inf	2.24785e-57	4.04423e-55	R4	29441694	29442818	+	1125	Rs190760	GO:0005742;GO:0030150	K17771	-	virNOG25385	U	sp|Q9ASY8|TOM71_ARATH Mitochondrial import receptor subunit TOM7-1 OS=Arabidopsis thaliana GN=TOM7-1 PE=1 SV=1	gi|674905392|emb|CDY27706.1| BnaUnng00560D [Brassica napus]
Rs222660	209.995	419.991	0	0	-Inf	2.31737e-57	4.14434e-55	R5	2144296	2145022	-	727	Rs222660	-	-	-	virNOG26514	S	-	gi|922490544|ref|XP_013584867.1| PREDICTED: uncharacterized protein LOC106293767 [Brassica oleracea var. oleracea] gi|923824859|ref|XP_013695539.1| PREDICTED: uncharacterized protein LOC106399622 [Brassica napus] gi|674928086|emb|CDY05214.1| BnaC05g45890D [Brassica napus]
Rs165570	271.157	2.58786	539.725	208.56	7.70432	4.32685e-57	7.69201e-55	R4	9218321	9220136	+	1816	Rs165570	-	-	-	virNOG19927	S	-	gi|685291273|ref|XP_009136585.1| PREDICTED: uncharacterized protein LOC103860691 [Brassica rapa] gi|923552366|ref|XP_013737052.1| PREDICTED: uncharacterized protein LOC106440023 [Brassica napus] gi|674943007|emb|CDX90666.1| BnaA03g41150D [Brassica napus]
Rs128680	221.844	443.382	0.304796	0.000687433	-10.5065	6.61635e-57	1.16925e-54	R3	17311647	17313923	+	2277	Rs128680	-	K01240	-	virNOG14356	F	sp|Q9SJM7|URH1_ARATH Uridine nucleosidase 1 OS=Arabidopsis thaliana GN=URH1 PE=1 SV=2	gi|922440263|ref|XP_013625212.1| PREDICTED: uridine nucleosidase 1 [Brassica oleracea var. oleracea] gi|923788002|ref|XP_013683577.1| PREDICTED: uridine nucleosidase 1 [Brassica napus]
Rs228310	507.341	1013.57	1.109	0.00109415	-9.83598	3.78858e-56	6.65586e-54	R5	5460623	5461433	-	811	Rs228310	GO:0006096;GO:0004618	K13237	-	COG1028;NOG20075;virNOG04410	QIR	sp|Q9LTV6|DECR2_ARATH Peroxisomal 2,4-dienoyl-CoA reductase OS=Arabidopsis thaliana GN=At3g12800 PE=2 SV=1	gi|685312044|ref|XP_009146584.1| PREDICTED: peroxisomal 2,4-dienoyl-CoA reductase [Brassica rapa] gi|923628866|ref|XP_013749912.1| PREDICTED: peroxisomal 2,4-dienoyl-CoA reductase-like [Brassica napus] gi|923628869|ref|XP_013749913.1| PREDICTED: peroxisomal 2,4-dienoyl-CoA reductase-like [Brassica napus] gi|674924700|emb|CDY08402.1| BnaA05g26380D [Brassica napus]
Rs425510	238.767	1.4076	476.127	338.256	8.40197	4.65391e-56	8.12829e-54	R8	11150488	11156947	-	6460	Rs425510	-	-	-	virNOG02250	D	sp|Q7ZV90|PIF1_DANRE ATP-dependent DNA helicase PIF1 OS=Danio rerio GN=pif1 PE=2 SV=1	gi|685276845|ref|XP_009129377.1| PREDICTED: uncharacterized protein LOC103854199 [Brassica rapa] gi|923894010|ref|XP_013717897.1| PREDICTED: uncharacterized protein LOC106421613 [Brassica napus]
Rs267830	198.588	397.177	0	0	-Inf	1.20699e-55	2.09582e-53	R5	34216899	34218705	-	1807	Rs267830	GO:0016567;GO:0004842;GO:0007005	K15688	-	virNOG32172;virNOG35317;virNOG00660;virNOG38717	ZSOD	-	gi|674962384|emb|CDX70387.1| BnaC03g04710D [Brassica napus]
Rs527410	198.401	396.801	0	0	-Inf	1.47231e-55	2.54173e-53	R9	14823175	14824659	-	1485	Rs527410	-	-	-	virNOG09440	S	sp|Q8W485|Y5010_ARATH Uncharacterized protein At5g50100, mitochondrial OS=Arabidopsis thaliana GN=At5g50100 PE=1 SV=1	gi|922561631|ref|XP_013609122.1| PREDICTED: uncharacterized protein At5g50100, mitochondrial [Brassica oleracea var. oleracea] gi|923863560|ref|XP_013707332.1| PREDICTED: uncharacterized protein At5g50100, mitochondrial isoform X1 [Brassica napus] gi|674961822|emb|CDX71590.1| BnaC09g26310D [Brassica napus]
Rs046230	188.708	0	377.416	Inf	Inf	1.62112e-55	2.78255e-53	R2	40464596	40467709	+	3114	Rs046230	-	-	-	virNOG01388	S	-	gi|674957835|emb|CDX75227.1| BnaA01g04750D [Brassica napus]
Rs375970	196.935	393.869	0	0	-Inf	1.79916e-55	3.0705e-53	R7	19981814	19983986	+	2173	Rs375970	GO:0000287;GO:0044208;GO:0005525;GO:0004019;GO:0009507	K01939	-	COG0104;virNOG04212	F	sp|Q96529|PURA_ARATH Adenylosuccinate synthetase, chloroplastic OS=Arabidopsis thaliana GN=PURA PE=1 SV=1	gi|674965455|emb|CDX67698.1| BnaA07g17380D [Brassica napus]
Rs022690	197.422	394.844	0	0	-Inf	1.88909e-55	3.20566e-53	R1	12432589	12433883	+	1295	Rs022690	GO:0016021	-	-	virNOG24087	S	-	gi|685357938|ref|XP_009113687.1| PREDICTED: uncharacterized protein LOC103838974 [Brassica rapa] gi|685357940|ref|XP_009113688.1| PREDICTED: uncharacterized protein LOC103838974 [Brassica rapa] gi|922495007|ref|XP_013586160.1| PREDICTED: uncharacterized protein LOC106294974 [Brassica oleracea var. oleracea]
Rs540640	227.117	453.255	0.979258	0.0021605	-8.85442	2.89221e-55	4.88015e-53	RUS00363	26084	28433	+	2350	Rs540640	GO:0005829;GO:0010388	K12176	-	virNOG10887	OT	sp|Q8W207|CSN2_ARATH COP9 signalosome complex subunit 2 OS=Arabidopsis thaliana GN=CSN2 PE=1 SV=1	gi|922432474|ref|XP_013622343.1| PREDICTED: COP9 signalosome complex subunit 2-like [Brassica oleracea var. oleracea] gi|923789485|ref|XP_013683914.1| PREDICTED: COP9 signalosome complex subunit 2-like [Brassica napus] gi|674894316|emb|CDY38538.1| BnaC03g26590D [Brassica napus]
Rs207590	449.973	888.283	11.6623	0.013129	-6.2511	4.36703e-55	7.32729e-53	R4	40562339	40566240	+	3902	Rs207590	GO:0016021;GO:0071805;GO:0015079	K03549	-	virNOG04663	P	sp|O22881|POT2_ARATH Potassium transporter 2 OS=Arabidopsis thaliana GN=POT2 PE=1 SV=2	gi|922476341|ref|XP_013636718.1| PREDICTED: potassium transporter 2 [Brassica oleracea var. oleracea] gi|922476344|ref|XP_013636719.1| PREDICTED: potassium transporter 2 [Brassica oleracea var. oleracea] gi|922476347|ref|XP_013636720.1| PREDICTED: potassium transporter 2 [Brassica oleracea var. oleracea] gi|923802091|ref|XP_013687744.1| PREDICTED: potassium transporter 2-like isoform X1 [Brassica…
Rs467360	212.961	1.02069	424.901	416.286	8.70143	9.21314e-55	1.5372e-52	R9	13775168	13776695	-	1528	Rs467360	-	-	-	virNOG19039	S	sp|A8XYZ2|SDHF2_CAEBR Succinate dehydrogenase assembly factor 2, mitochondrial OS=Caenorhabditis briggsae GN=CBG20928 PE=3 SV=1	gi|674927516|emb|CDY05831.1| BnaA10g05890D [Brassica napus]
Rs198030	340.968	6.79231	675.143	99.3982	6.63515	1.06551e-54	1.76791e-52	R4	34867331	34868032	+	702	Rs198030	GO:0003677;GO:0005634;GO:0046982;GO:0000786	K11252	-	virNOG34412;NOG50035;virNOG17871	B	sp|Q9FFC0|H2B10_ARATH Histone H2B.10 OS=Arabidopsis thaliana GN=At5g22880 PE=1 SV=3	gi|674924183|emb|CDY09241.1| BnaA02g06670D [Brassica napus]
Rs007460	320.137	5.60791	634.665	113.173	6.82239	1.49713e-54	2.47035e-52	R1	3861980	3866151	-	4172	Rs007460	-	-	-	virNOG06664	S	sp|Q9DAI6|F135B_MOUSE Protein FAM135B OS=Mus musculus GN=Fam135b PE=2 SV=3	gi|685315396|ref|XP_009148317.1| PREDICTED: protein FAM135B-like [Brassica rapa] gi|685315398|ref|XP_009148318.1| PREDICTED: protein FAM135B-like [Brassica rapa]
Rs467890	182.831	0	365.662	Inf	Inf	1.76327e-54	2.8935e-52	R9	16635714	16636757	-	1044	Rs467890	GO:0004674;GO:0005524;GO:0016021;GO:0006468	-	-	virNOG04087	T	sp|Q9SJG2|Y2296_ARATH Probable receptor-like protein kinase At2g42960 OS=Arabidopsis thaliana GN=At2g42960 PE=3 SV=1	gi|923735502|ref|XP_013669638.1| PREDICTED: probable receptor-like protein kinase At2g42960 [Brassica napus]
Rs422320	213.029	425.318	0.739333	0.00173831	-9.1681	2.01507e-54	3.28863e-52	RUS04792	3	1297	+	1295	Rs422320	GO:0006397;GO:0005634;GO:0003723;GO:0000166	K12837	-	virNOG00556	A	sp|O23212|U2A2A_ARATH Splicing factor U2af large subunit A OS=Arabidopsis thaliana GN=U2AF65A PE=2 SV=2	gi|685346689|ref|XP_009109334.1| PREDICTED: splicing factor U2af large subunit A isoform X2 [Brassica rapa]
Rs181880	670.655	28.8341	1312.48	45.5182	5.50837	2.4192e-54	3.92674e-52	R4	19356956	19358655	+	1700	Rs181880	-	-	-	virNOG17720	R	sp|Q62785|HAP28_RAT 28 kDa heat- and acid-stable phosphoprotein OS=Rattus norvegicus GN=Pdap1 PE=1 SV=1	gi|923764645|ref|XP_013677927.1| PREDICTED: 28 kDa heat- and acid-stable phosphoprotein-like [Brassica napus] gi|923764653|ref|XP_013677929.1| PREDICTED: 28 kDa heat- and acid-stable phosphoprotein-like [Brassica napus] gi|923830359|ref|XP_013697320.1| PREDICTED: 28 kDa heat- and acid-stable phosphoprotein-like [Brassica napus] gi|674875016|emb|CDY58057.1| BnaA06g40260D [Brassica napus]
Rs047770	216.286	1.13229	431.439	381.031	8.57376	2.57514e-54	4.15725e-52	R2	39702116	39703269	-	1154	Rs047770	GO:0048193;GO:0005622;GO:0016021	-	-	virNOG15285	S	-	gi|923505896|ref|XP_013687302.1| PREDICTED: uncharacterized protein LOC106391215 isoform X1 [Brassica napus] gi|674904777|emb|CDY28171.1| BnaA01g06780D [Brassica napus]
Rs139610	181.178	0	362.356	Inf	Inf	2.72052e-54	4.36833e-52	R3	24432308	24433924	-	1617	Rs139610	GO:0000272;GO:0016161	-	-	virNOG11912	R	sp|Q8VYW2|BAM9_ARATH Inactive beta-amylase 9 OS=Arabidopsis thaliana GN=BAM9 PE=2 SV=1	gi|923780792|ref|XP_013681898.1| PREDICTED: inactive beta-amylase 9-like isoform X2 [Brassica napus]
Rs107470	225.764	1.50499	450.022	299.02	8.2241	2.74138e-54	4.3783e-52	R3	10809070	10811501	-	2432	Rs107470	GO:0005829;GO:0010388	K12176	-	virNOG10887	OT	sp|Q8W207|CSN2_ARATH COP9 signalosome complex subunit 2 OS=Arabidopsis thaliana GN=CSN2 PE=1 SV=1	gi|922432474|ref|XP_013622343.1| PREDICTED: COP9 signalosome complex subunit 2-like [Brassica oleracea var. oleracea] gi|923789485|ref|XP_013683914.1| PREDICTED: COP9 signalosome complex subunit 2-like [Brassica napus] gi|674894316|emb|CDY38538.1| BnaC03g26590D [Brassica napus]
Rs574540	190.336	380.672	0	0	-Inf	3.78908e-54	6.0194e-52	RUS01003	8817	10498	-	1682	Rs574540	GO:0008152;GO:0016758	-	-	virNOG12768;virNOG15881;virNOG15908	CG	sp|Q9LML6|U71C4_ARATH UDP-glycosyltransferase 71C4 OS=Arabidopsis thaliana GN=UGT71C4 PE=2 SV=2	gi|923890781|ref|XP_013716503.1| PREDICTED: UDP-glycosyltransferase 71C4 [Brassica napus] gi|674874312|emb|CDY59073.1| BnaAnng15830D [Brassica napus]
Rs187200	216.673	432.309	1.03688	0.00239847	-8.70367	4.11269e-54	6.49892e-52	R4	26119782	26120878	-	1097	Rs187200	GO:0015977;GO:0009853;GO:0004497;GO:0055114;GO:0015979;GO:0009507;GO:0016984	K01602	-	virNOG17005;virNOG22700	CG	sp|P08135|RBS_RAPSA Ribulose bisphosphate carboxylase small chain, chloroplastic OS=Raphanus sativus GN=RBCS PE=2 SV=1	gi|297801784|ref|XP_002868776.1| ribulose bisphosphate carboxylase [Arabidopsis lyrata subsp. lyrata] gi|297314612|gb|EFH45035.1| ribulose bisphosphate carboxylase [Arabidopsis lyrata subsp. lyrata]
Rs377250	256.497	3.46587	509.528	147.013	7.1998	4.22689e-54	6.64423e-52	R7	17979511	17980228	-	718	Rs377250	GO:0005634;GO:0046872;GO:0005794;GO:0006412;GO:0022627;GO:0003735;GO:0042787	K02977	-	virNOG18132	J	sp|P59233|R27AC_ARATH Ubiquitin-40S ribosomal protein S27a-3 OS=Arabidopsis thaliana GN=RPS27AC PE=1 SV=2	gi|685333536|ref|XP_009104378.1| PREDICTED: ubiquitin-40S ribosomal protein S27a-3 [Brassica rapa] gi|922461343|ref|XP_013631869.1| PREDICTED: ubiquitin-40S ribosomal protein S27a-3 [Brassica oleracea var. oleracea] gi|922501956|ref|XP_013588469.1| PREDICTED: ubiquitin-40S ribosomal protein S27a-3 [Brassica oleracea var. oleracea] gi|922544909|ref|XP_013600243.1| PREDICTED: ubiquitin-40S ribosoma…
Rs074870	235.817	0	471.634	Inf	Inf	5.28286e-54	8.26062e-52	R2	28053296	28055294	+	1999	Rs074870	GO:0005634;GO:0003723;GO:0048507;GO:0000166;GO:0045836;GO:0045927	-	-	virNOG02718	D	sp|Q9LYN7|AML4_ARATH Protein MEI2-like 4 OS=Arabidopsis thaliana GN=ML4 PE=1 SV=1	gi|1032280455|gb|OAO94783.1| ML4 [Arabidopsis thaliana]
Rs267280	178.911	0	357.823	Inf	Inf	6.55759e-54	1.02005e-51	R5	33861438	33864045	-	2608	Rs267280	GO:0004252;GO:0006508	K01358	-	virNOG04746	O	sp|Q9XJ35|CLPR1_ARATH ATP-dependent Clp protease proteolytic subunit-related protein 1, chloroplastic OS=Arabidopsis thaliana GN=CLPR1 PE=1 SV=1	gi|922456753|ref|XP_013630375.1| PREDICTED: ATP-dependent Clp protease proteolytic subunit-related protein 1, chloroplastic [Brassica oleracea var. oleracea]
Rs151090	186.943	373.887	0	0	-Inf	7.1544e-54	1.10712e-51	R4	1723890	1729082	-	5193	Rs151090	-	K03327	-	virNOG27512;virNOG06234	SR	sp|Q9SIA3|MATE6_ARATH MATE efflux family protein 6 OS=Arabidopsis thaliana GN=DTXL2 PE=3 SV=2	gi|923528524|ref|XP_013690045.1| PREDICTED: MATE efflux family protein 5-like isoform X2 [Brassica napus] gi|923556647|ref|XP_013738391.1| PREDICTED: MATE efflux family protein 5-like isoform X2 [Brassica napus]
Rs472460	610.545	1.22969	1219.86	992.007	9.95421	7.99842e-54	1.23134e-51	R9	15402134	15404121	+	1988	Rs472460	-	K11168	-	virNOG05181	Q	sp|A6QP05|DHR12_BOVIN Dehydrogenase/reductase SDR family member 12 OS=Bos taurus GN=DHRS12 PE=2 SV=1	gi|923689453|ref|XP_013656098.1| PREDICTED: dehydrogenase/reductase SDR family member 12-like [Brassica napus]
Rs252120	196.291	0.647998	391.934	604.839	9.24041	8.26317e-54	1.26558e-51	R5	23420059	23422286	+	2228	Rs252120	-	K12604	-	virNOG03683	K	sp|A0JP85|CNOT1_XENTR CCR4-NOT transcription complex subunit 1 OS=Xenopus tropicalis GN=cnot1 PE=2 SV=1	gi|923922488|ref|XP_013730430.1| PREDICTED: CCR4-NOT transcription complex subunit 1-like [Brassica napus]
Rs285460	203.757	0.856992	406.657	474.517	8.89032	9.86022e-54	1.50248e-51	R5	42792698	42795969	+	3272	Rs285460	GO:0046872;GO:0004721;GO:0006470	K06269	-	virNOG04081	T	sp|Q9M9W3|PP19_ARATH Serine/threonine-protein phosphatase PP1 isozyme 9 OS=Arabidopsis thaliana GN=TOPP9 PE=2 SV=1	gi|922456944|ref|XP_013630439.1| PREDICTED: serine/threonine-protein phosphatase PP1 isozyme 9 [Brassica oleracea var. oleracea] gi|922456947|ref|XP_013630440.1| PREDICTED: serine/threonine-protein phosphatase PP1 isozyme 9 [Brassica oleracea var. oleracea] gi|923791708|ref|XP_013684499.1| PREDICTED: serine/threonine-protein phosphatase PP1 isozyme 9 [Brassica napus] gi|923791710|ref|XP_013684500…
Rs176610	183.462	366.923	0	0	-Inf	1.30477e-53	1.97808e-51	R4	15991803	15992923	+	1121	Rs176610	-	-	-	virNOG23826;virNOG36169	AS	-	gi|685325118|ref|XP_009152103.1| PREDICTED: uncharacterized protein LOC103875340 [Brassica rapa] gi|923652349|ref|XP_013644823.1| PREDICTED: uncharacterized protein LOC106349413 [Brassica napus] gi|674919500|emb|CDY13594.1| BnaA06g33290D [Brassica napus]
Rs231250	174.555	0	349.11	Inf	Inf	1.34923e-53	2.03515e-51	R5	7146293	7147465	+	1173	Rs231250	GO:0015035;GO:0009535;GO:0055114;GO:0045454;GO:0006662;GO:0005618;GO:0006109;GO:0009735;GO:0004857;GO:0043086;GO:0009941;GO:0008047;GO:0043085;GO:0009570	K03671	-	virNOG21235;NOG61803	O	sp|Q9SEU6|TRXM4_ARATH Thioredoxin M4, chloroplastic OS=Arabidopsis thaliana GN=At3g15360 PE=2 SV=2	gi|923846932|ref|XP_013702715.1| PREDICTED: thioredoxin M4, chloroplastic [Brassica napus] gi|674935818|emb|CDX97662.1| BnaA05g24170D [Brassica napus]
Rs295240	231.404	2.14886	460.66	214.374	7.74399	2.05497e-53	3.08411e-51	R6	3212163	3217552	-	5390	Rs295240	GO:0035335;GO:0004725	K18081	-	virNOG00451	IU	sp|Q13614|MTMR2_HUMAN Myotubularin-related protein 2 OS=Homo sapiens GN=MTMR2 PE=1 SV=4	gi|685267023|ref|XP_009122775.1| PREDICTED: phosphatidylinositol-3-phosphatase myotubularin-1 isoform X1 [Brassica rapa]
Rs447200	398.753	786.611	10.8958	0.0138515	-6.17381	2.69987e-53	4.03172e-51	R8	28826398	28836581	+	10184	Rs447200	GO:0043248;GO:0032947	K11886	-	virNOG04391	S	sp|Q6PDI5|ECM29_MOUSE Proteasome-associated protein ECM29 homolog OS=Mus musculus GN=Ecm29 PE=1 SV=3	gi|674922742|emb|CDY10611.1| BnaC03g70030D [Brassica napus]
Rs391650	173.509	0	347.018	Inf	Inf	3.2442e-53	4.82046e-51	R7	7929554	7931951	+	2398	Rs391650	GO:0000166	-	-	COG0545;virNOG35487	OR	sp|Q1PEP5|NUCL2_ARATH Nucleolin 2 OS=Arabidopsis thaliana GN=NUCL2 PE=2 SV=1	gi|922557608|ref|XP_013606907.1| PREDICTED: nucleolin 2-like isoform X1 [Brassica oleracea var. oleracea] gi|923739721|ref|XP_013670850.1| PREDICTED: nucleolin 2-like isoform X1 [Brassica napus]
Rs291520	171.248	0	342.496	Inf	Inf	4.27256e-53	6.31705e-51	R6	1287772	1289471	+	1700	Rs291520	GO:0006412;GO:0022627;GO:0003735	K02984	-	virNOG00850	J	sp|P49396|RS3A_BRARA 40S ribosomal protein S3a OS=Brassica rapa GN=RPS3A PE=2 SV=2	gi|674903055|emb|CDY30019.1| BnaC01g39890D [Brassica napus]
Rs586610	179.676	359.353	0	0	-Inf	4.91784e-53	7.23529e-51	RUS01617	9449	11237	+	1789	Rs586610	-	-	-	KOG0987	D	-	gi|567205156|ref|XP_006408674.1| hypothetical protein EUTSA_v10002234mg [Eutrema salsugineum] gi|557109830|gb|ESQ50127.1| hypothetical protein EUTSA_v10002234mg [Eutrema salsugineum]
Rs419680	787.467	1539.4	35.5326	0.0230821	-5.43708	6.22973e-53	9.12044e-51	R8	6616471	6618046	-	1576	Rs419680	-	-	-	virNOG11009	S	sp|Q9SE96|GEML1_ARATH GEM-like protein 1 OS=Arabidopsis thaliana GN=FIP1 PE=1 SV=1	gi|685347919|ref|XP_009109751.1| PREDICTED: GEM-like protein 1 [Brassica rapa]
Rs364980	233.815	2.48633	465.144	187.08	7.54751	6.7508e-53	9.83509e-51	R6	52844444	52846537	+	2094	Rs364980	GO:0005739	-	-	virNOG33901	S	-	gi|30690428|ref|NP_850457.1| uncharacterized protein [Arabidopsis thaliana] gi|28393643|gb|AAO42240.1| unknown protein [Arabidopsis thaliana] gi|28827510|gb|AAO50599.1| unknown protein [Arabidopsis thaliana] gi|62320988|dbj|BAD94028.1| hypothetical protein [Arabidopsis thaliana] gi|330255623|gb|AEC10717.1| uncharacterized protein AT2G46535 [Arabidopsis thaliana] gi|1032296435|gb|OAP10761.1| hypot…
Rs527750	245.208	487.607	2.80947	0.00576174	-7.43928	1.17863e-52	1.70879e-50	RUS00158	81947	83012	-	1066	Rs527750	GO:0005840;GO:0003723;GO:0006412;GO:0003735	K02964	-	COG0099;virNOG09441	J	sp|P34788|RS18_ARATH 40S ribosomal protein S18 OS=Arabidopsis thaliana GN=RPS18A PE=1 SV=1	gi|923689445|ref|XP_013656096.1| PREDICTED: 40S ribosomal protein S18-like [Brassica napus]
Rs048080	198.502	396.265	0.739333	0.00186575	-9.06602	1.28076e-52	1.84788e-50	R2	39462688	39465688	-	3001	Rs048080	GO:0005634;GO:0003677;GO:0006355;GO:0009734	-	-	virNOG00501;euNOG03295	K	sp|Q93YR9|ARFP_ARATH Auxin response factor 16 OS=Arabidopsis thaliana GN=ARF16 PE=2 SV=1	gi|685257854|ref|XP_009128129.1| PREDICTED: auxin response factor 16 [Brassica rapa] gi|379323224|gb|AFD01311.1| auxin response factor 16-1 [Brassica rapa subsp. pekinensis]
Rs007450	189.139	377.908	0.369667	0.000978191	-9.9976	1.55571e-52	2.2338e-50	R1	3850913	3855024	-	4112	Rs007450	-	-	-	virNOG06664	S	sp|Q9DAI6|F135B_MOUSE Protein FAM135B OS=Mus musculus GN=Fam135b PE=2 SV=3	gi|685315396|ref|XP_009148317.1| PREDICTED: protein FAM135B-like [Brassica rapa] gi|685315398|ref|XP_009148318.1| PREDICTED: protein FAM135B-like [Brassica rapa]
Rs485960	248.958	494.86	3.05664	0.00617678	-7.33893	1.65192e-52	2.36058e-50	R9	27554173	27555231	-	1059	Rs485960	GO:0016021;GO:0003333;GO:0015171	K13863	-	virNOG06633;virNOG32727	PE	sp|Q9ASS7|CAAT2_ARATH Cationic amino acid transporter 2, vacuolar OS=Arabidopsis thaliana GN=CAT2 PE=1 SV=1	gi|674884658|emb|CDY47832.1| BnaA09g12110D [Brassica napus]
Rs160370	231.134	460.19	2.07738	0.00451419	-7.79132	1.90209e-52	2.70514e-50	R4	6282868	6285923	-	3056	Rs160370	GO:0006914	K08341	-	NOG40753;virNOG34540;virNOG19391;KOG1654	ZU	sp|Q8LEM4|ATG8A_ARATH Autophagy-related protein 8a OS=Arabidopsis thaliana GN=ATG8A PE=1 SV=2	gi|923892594|ref|XP_013717269.1| PREDICTED: autophagy-related protein 8a isoform X1 [Brassica napus] gi|674939269|emb|CDX94071.1| BnaC07g37050D [Brassica napus]
Rs125730	264.25	0	528.499	Inf	Inf	3.82828e-52	5.41873e-50	R3	12468991	12470493	+	1503	Rs125730	GO:0005576;GO:0005975;GO:0071555;GO:0004650	K01184	-	virNOG01371;virNOG29437	RG	sp|O22818|PGLR6_ARATH Probable polygalacturonase At2g43860 OS=Arabidopsis thaliana GN=At2g43860 PE=2 SV=1	gi|923599355|ref|XP_013740633.1| PREDICTED: probable polygalacturonase At2g43860 [Brassica napus]
Rs351090	174.224	0.275301	348.174	1264.7	10.3046	9.81383e-52	1.38255e-49	R6	43094284	43096262	+	1979	Rs351090	GO:0009697;GO:0016747	-	-	virNOG29212;virNOG31410	S	sp|Q9SND9|Y3028_ARATH Uncharacterized acetyltransferase At3g50280 OS=Arabidopsis thaliana GN=At3g50280 PE=1 SV=1	gi|923797406|ref|XP_013686237.1| PREDICTED: uncharacterized acetyltransferase At3g50280-like [Brassica napus]
Rs127140	242.421	1.71398	483.128	281.874	8.13891	1.21232e-51	1.69987e-49	R3	15066728	15069349	-	2622	Rs127140	GO:0016021	-	-	KOG1303;virNOG05718;virNOG04688	ZTE	sp|P92961|PROT1_ARATH Proline transporter 1 OS=Arabidopsis thaliana GN=PROT1 PE=1 SV=1	gi|923544930|ref|XP_013734568.1| PREDICTED: proline transporter 1-like [Brassica napus]
Rs414810	171.716	343.432	0	0	-Inf	1.24381e-51	1.73586e-49	R8	4556687	4559849	-	3163	Rs414810	-	-	-	virNOG12467;COG2214	O	sp|Q8GYX8|DNJ10_ARATH Chaperone protein dnaJ 10 OS=Arabidopsis thaliana GN=ATJ10 PE=2 SV=2	gi|923879958|ref|XP_013712365.1| PREDICTED: chaperone protein dnaJ 10-like [Brassica napus]
Rs072550	200.16	399.405	0.914388	0.00228937	-8.77083	1.27264e-51	1.76785e-49	R2	21266451	21271777	+	5327	Rs072550	GO:0004674;GO:0005524;GO:0006468	K08864	-	virNOG05451	T	sp|Q39238|TSL_ARATH Serine/threonine-protein kinase TOUSLED OS=Arabidopsis thaliana GN=TOUSLED PE=1 SV=1	gi|674924030|emb|CDY09088.1| BnaA02g05140D [Brassica napus]
Rs113280	229.372	2.92947	455.815	155.596	7.28166	2.14755e-51	2.96938e-49	R3	6211798	6213472	-	1675	Rs113280	GO:0016021	K09660	-	virNOG12253	S	sp|Q8VY63|MPU12_ARATH Mannose-P-dolichol utilization defect 1 protein homolog 2 OS=Arabidopsis thaliana GN=At4g07390 PE=2 SV=1	gi|922440969|ref|XP_013625444.1| PREDICTED: mannose-P-dolichol utilization defect 1 protein homolog 2 [Brassica oleracea var. oleracea] gi|923789812|ref|XP_013683991.1| PREDICTED: mannose-P-dolichol utilization defect 1 protein homolog 2-like [Brassica napus] gi|674898899|emb|CDY34021.1| BnaC03g27940D [Brassica napus]
Rs417340	168.986	337.972	0	0	-Inf	2.8224e-51	3.88451e-49	R8	6104152	6106119	+	1968	Rs417340	GO:0016787	K03787	-	virNOG10897	F	-	gi|923838366|ref|XP_013699979.1| PREDICTED: uncharacterized protein LOC106403722 [Brassica napus]
Rs308630	187.878	0.88808	374.869	422.111	8.72148	2.89666e-51	3.96842e-49	R6	11401528	11402698	-	1171	Rs308630	GO:0005524	K19001	-	virNOG03730	K	sp|Q9XFH4|DDM1_ARATH ATP-dependent DNA helicase DDM1 OS=Arabidopsis thaliana GN=DDM1 PE=1 SV=1	gi|674952192|emb|CDX81370.1| BnaC09g07810D [Brassica napus]
Rs001630	2749.05	178.553	5319.54	29.7925	4.89688	3.20625e-51	4.37251e-49	R1	919673	922494	+	2822	Rs001630	GO:0004553;GO:0005975	K01188	-	virNOG05680;COG2723	G	sp|B3H5Q1|BGL11_ARATH Beta-glucosidase 11 OS=Arabidopsis thaliana GN=BGLU11 PE=2 SV=2	gi|685371917|ref|XP_009119606.1| PREDICTED: beta-glucosidase 11 [Brassica rapa]
Rs406620	455.236	17.1479	893.325	52.0953	5.70308	3.76161e-51	5.10655e-49	R8	412490	415233	-	2744	Rs406620	GO:0009882;GO:0009785	K12119	-	virNOG02599	TL	sp|Q96524|CRY2_ARATH Cryptochrome-2 OS=Arabidopsis thaliana GN=CRY2 PE=1 SV=2	gi|685351331|ref|XP_009111108.1| PREDICTED: cryptochrome-2 isoform X3 [Brassica rapa] gi|304650441|gb|ADM47404.1| cryptochrome 2 [Brassica juncea] gi|861100732|gb|AKO73672.1| CRY2b [Brassica rapa subsp. pekinensis]
Rs050300	167.818	335.636	0	0	-Inf	4.13332e-51	5.58578e-49	R2	33449014	33450025	+	1012	Rs050300	-	-	-	virNOG22022	S	sp|Q9SGN7|CCR12_ARATH Serine/threonine-protein kinase-like protein At1g28390 OS=Arabidopsis thaliana GN=At1g28390 PE=2 SV=1	gi|674886309|emb|CDY46292.1| BnaC05g21640D [Brassica napus]
Rs008560	169.761	339.522	0	0	-Inf	4.18123e-51	5.62507e-49	R1	4458594	4461023	-	2430	Rs008560	-	K07466	-	KOG0987	D	-	gi|685278714|ref|XP_009130290.1| PREDICTED: uncharacterized protein LOC103855082 [Brassica rapa]
Rs190820	160.907	0	321.814	Inf	Inf	4.20303e-51	5.62905e-49	R4	29476419	29477795	-	1377	Rs190820	GO:0005742;GO:0030150	K17771	-	virNOG25385	U	sp|Q9ASY8|TOM71_ARATH Mitochondrial import receptor subunit TOM7-1 OS=Arabidopsis thaliana GN=TOM7-1 PE=1 SV=1	gi|674905392|emb|CDY27706.1| BnaUnng00560D [Brassica napus]
Rs500060	168.094	336.187	0	0	-Inf	4.79655e-51	6.39526e-49	R9	37700093	37701041	+	949	Rs500060	-	-	-	-	-	-	-
Rs111750	1271.01	2465.74	76.2805	0.0309362	-5.01456	6.79889e-51	9.02469e-49	R3	4684660	4685623	-	964	Rs111750	GO:0016020;GO:0015986;GO:0046933	K02113	-	virNOG03585	C	sp|P32980|ATPD_TOBAC ATP synthase delta chain, chloroplastic OS=Nicotiana tabacum GN=ATPD PE=2 SV=1	gi|922458080|ref|XP_013630814.1| PREDICTED: ATP synthase subunit delta, chloroplastic-like [Brassica oleracea var. oleracea] gi|923898435|ref|XP_013719773.1| PREDICTED: ATP synthase subunit delta, chloroplastic-like [Brassica napus] gi|674858442|emb|CDY70044.1| BnaCnng66500D [Brassica napus]
Rs543940	167.101	334.201	0	0	-Inf	8.31955e-51	1.09943e-48	RUS00534	33595	36799	-	3205	Rs543940	-	-	-	virNOG06297	I	sp|Q99685|MGLL_HUMAN Monoglyceride lipase OS=Homo sapiens GN=MGLL PE=1 SV=2	gi|674956599|emb|CDX76667.1| BnaC08g32530D [Brassica napus]
Rs541960	167.374	334.748	0	0	-Inf	9.68906e-51	1.27477e-48	RUS00210	7103	10041	+	2939	Rs541960	-	-	-	KOG0987	D	-	gi|923520712|ref|XP_013667480.1| PREDICTED: uncharacterized protein LOC106371913 [Brassica napus] gi|923611370|ref|XP_013744300.1| PREDICTED: uncharacterized protein LOC106447007 [Brassica napus] gi|923654979|ref|XP_013645732.1| PREDICTED: uncharacterized protein LOC106350386 [Brassica napus] gi|923875905|ref|XP_013711074.1| PREDICTED: uncharacterized protein LOC106415020 [Brassica napus]
Rs396970	198.425	1.53608	395.314	257.353	8.0076	9.84747e-51	1.28993e-48	R7	5167098	5168299	+	1202	Rs396970	GO:0008080	K00670	-	virNOG08275	R	sp|Q9BSU3|NAA11_HUMAN N-alpha-acetyltransferase 11 OS=Homo sapiens GN=NAA11 PE=1 SV=3	gi|685377782|ref|XP_009121729.1| PREDICTED: N-terminal acetyltransferase A complex catalytic subunit ard1-like [Brassica rapa]
Rs310920	9600.42	0	19200.8	Inf	Inf	1.10757e-50	1.44449e-48	R6	13039414	13041099	-	1686	Rs310920	GO:0020037;GO:0055114;GO:0006979;GO:0046872;GO:0098869;GO:0004601;GO:0005576;GO:0042744	K00430	-	virNOG30712;virNOG31733	G	sp|Q96511|PER69_ARATH Peroxidase 69 OS=Arabidopsis thaliana GN=PER69 PE=1 SV=1	gi|923538168|ref|XP_013722033.1| PREDICTED: peroxidase 69-like [Brassica napus]
Rs202620	238.92	0	477.84	Inf	Inf	1.12817e-50	1.46495e-48	R4	38086799	38088042	-	1244	Rs202620	-	-	-	virNOG22097	S	-	gi|685301670|ref|XP_009141529.1| PREDICTED: uncharacterized protein LOC103865492 [Brassica rapa]
Rs366450	164.333	328.666	0	0	-Inf	1.93872e-50	2.50657e-48	R7	27147097	27148947	-	1851	Rs366450	-	-	-	-	-	-	-
Rs106290	977.53	1899.53	55.5341	0.0292358	-5.09612	2.15319e-50	2.77186e-48	R3	944981	945719	-	739	Rs106290	GO:0006952	-	-	NOG154769;virNOG38441;virNOG25183	SWR	sp|Q9SBK8|THN_BRARP Thionin OS=Brassica rapa subsp. pekinensis GN=THI2 PE=2 SV=1	gi|685286811|ref|XP_009134335.1| PREDICTED: thionin [Brassica rapa] gi|923547479|ref|XP_013735456.1| PREDICTED: thionin [Brassica napus]
Rs409330	165.358	0.372697	330.343	886.359	9.79175	3.02065e-50	3.87188e-48	R8	1865920	1869232	+	3313	Rs409330	GO:0003677	K12860	-	virNOG12523	K	sp|P92948|CDC5L_ARATH Cell division cycle 5-like protein OS=Arabidopsis thaliana GN=CDC5 PE=1 SV=2	gi|923694759|ref|XP_013657718.1| PREDICTED: cell division cycle 5-like protein isoform X1 [Brassica napus] gi|923694764|ref|XP_013657719.1| PREDICTED: cell division cycle 5-like protein isoform X2 [Brassica napus] gi|674901855|emb|CDY31065.1| BnaA08g26150D [Brassica napus]
Rs049070	179.735	0.919168	358.551	390.082	8.60763	3.97049e-50	5.06764e-48	R2	38938622	38940290	-	1669	Rs049070	GO:0005524	-	-	virNOG30208;KOG0737;virNOG00205	O	-	gi|1032286821|gb|OAP01149.1| hypothetical protein AXX17_AT4G32240 [Arabidopsis thaliana]
Rs236150	154.977	0	309.954	Inf	Inf	4.47101e-50	5.68218e-48	R5	10222607	10226043	+	3437	Rs236150	GO:0008289;GO:0016021	-	-	virNOG01133;virNOG29644;virNOG05062	RV	sp|Q8VYC2|Y2070_ARATH Putative BPI/LBP family protein At3g20270 OS=Arabidopsis thaliana GN=At3g20270 PE=2 SV=1	gi|923677770|ref|XP_013652624.1| PREDICTED: putative BPI/LBP family protein At3g20270 [Brassica napus]
Rs166420	468.277	0.275301	936.28	3400.93	11.7317	5.29319e-50	6.69858e-48	R4	9920507	9921943	-	1437	Rs166420	GO:0006662;GO:0015035;GO:0005623;GO:0055114;GO:0045454	-	-	virNOG05045	O	sp|Q9XFI1|TRL12_ARATH Thioredoxin-like 1-2, chloroplastic OS=Arabidopsis thaliana GN=At5g61440 PE=2 SV=1	gi|685291039|ref|XP_009136472.1| PREDICTED: thioredoxin-like 1-2, chloroplastic [Brassica rapa]
Rs112080	153.987	0	307.975	Inf	Inf	5.61003e-50	7.06959e-48	R3	5043872	5045906	+	2035	Rs112080	-	-	-	virNOG03192	S	sp|Q9LME2|SYCP1_ARATH Synaptonemal complex protein 1 OS=Arabidopsis thaliana GN=ZYP1A PE=2 SV=1	gi|923669472|ref|XP_013650169.1| PREDICTED: synaptonemal complex protein 1-like isoform X2 [Brassica napus]
Rs292600	153.912	0	307.824	Inf	Inf	7.79767e-50	9.78509e-48	R6	1763763	1769281	-	5519	Rs292600	GO:0042393;GO:0005524;GO:0010492;GO:0010078	K11647	-	virNOG00253;NOG00401	KB	sp|A7Z019|SMCA4_BOVIN Transcription activator BRG1 OS=Bos taurus GN=SMARCA4 PE=2 SV=1	gi|922404851|ref|XP_013624256.1| PREDICTED: probable ATP-dependent DNA helicase CHR12 [Brassica oleracea var. oleracea] gi|923911551|ref|XP_013725519.1| PREDICTED: probable ATP-dependent DNA helicase CHR12 [Brassica napus]
Rs119370	415.569	0.306389	830.831	2711.68	11.405	7.83175e-50	9.78674e-48	R3	15854776	15856833	+	2058	Rs119370	-	-	-	virNOG03029	S	sp|Q9ZVJ2|AMERL_ARATH Uncharacterized protein At2g38710 OS=Arabidopsis thaliana GN=At2g38710 PE=2 SV=1	gi|923545195|ref|XP_013734656.1| PREDICTED: uncharacterized protein At2g38710 [Brassica napus]
Rs424120	160.294	320.587	0	0	-Inf	8.43132e-50	1.04921e-47	R8	10832494	10835939	-	3446	Rs424120	GO:0006355;GO:0043565;GO:0003700	-	-	euNOG02205;virNOG07617	K	sp|Q93WV0|WRK20_ARATH Probable WRKY transcription factor 20 OS=Arabidopsis thaliana GN=WRKY20 PE=2 SV=1	gi|923690870|ref|XP_013656542.1| PREDICTED: probable WRKY transcription factor 20 [Brassica napus]
Rs570540	152.081	0	304.163	Inf	Inf	1.006e-49	1.24669e-47	RUS01178	6659	9521	+	2863	Rs570540	GO:0006614;GO:0005525;GO:0005047;GO:0003924;GO:0005785	K13431	-	virNOG05187	U	sp|Q9DBG7|SRPR_MOUSE Signal recognition particle receptor subunit alpha OS=Mus musculus GN=Srpr PE=1 SV=1	gi|923855873|ref|XP_013705084.1| PREDICTED: signal recognition particle receptor subunit alpha [Brassica napus] gi|923855878|ref|XP_013705085.1| PREDICTED: signal recognition particle receptor subunit alpha [Brassica napus]
Rs307450	196.319	1.71398	390.925	228.079	7.83339	1.02192e-49	1.26119e-47	R6	34834139	34836968	-	2830	Rs307450	-	-	-	virNOG40275;virNOG08271	S	sp|Q9LF24|LNG1_ARATH Protein LONGIFOLIA 1 OS=Arabidopsis thaliana GN=LNG1 PE=1 SV=1	gi|685367194|ref|XP_009117603.1| PREDICTED: protein LONGIFOLIA 1-like [Brassica rapa] gi|923719758|ref|XP_013664616.1| PREDICTED: protein LONGIFOLIA 1-like [Brassica napus] gi|923719761|ref|XP_013664617.1| PREDICTED: protein LONGIFOLIA 1-like [Brassica napus] gi|674873901|emb|CDY59655.1| BnaA09g56100D [Brassica napus]
Rs122410	150.703	0	301.406	Inf	Inf	1.40157e-49	1.7226e-47	R3	11062655	11063480	-	826	Rs122410	-	-	-	-	-	-	gi|674962128|emb|CDX71553.1| BnaC04g17880D [Brassica napus]
Rs410140	150.484	0	300.968	Inf	Inf	1.65837e-49	2.02988e-47	R8	2034907	2036419	+	1513	Rs410140	-	-	-	virNOG21958	S	-	gi|674912093|emb|CDY20997.1| BnaA08g25280D [Brassica napus]
Rs205990	150.663	0	301.326	Inf	Inf	2.33452e-49	2.84582e-47	R4	43881302	43883388	-	2087	Rs205990	-	-	-	-	-	-	gi|922503286|ref|XP_013588868.1| PREDICTED: uncharacterized protein LOC106297132 [Brassica oleracea var. oleracea]
Rs583770	222.533	441.803	3.26213	0.00738367	-7.08145	2.47369e-49	3.00322e-47	RUS00927	1675	2481	-	807	Rs583770	-	-	-	virNOG35480;virNOG26853;braNOG22203	S	-	gi|685337084|ref|XP_009105765.1| PREDICTED: leucine-rich repeat extensin-like protein 6 [Brassica rapa] gi|674936872|emb|CDX96291.1| BnaA07g29020D [Brassica napus]
Rs230720	150.436	0	300.872	Inf	Inf	3.03738e-49	3.67265e-47	R5	6956591	6961542	+	4952	Rs230720	GO:0043248	K06692	-	virNOG11996	O	sp|Q0P5A6|PSMD5_BOVIN 26S proteasome non-ATPase regulatory subunit 5 OS=Bos taurus GN=PSMD5 PE=2 SV=1	gi|674935792|emb|CDX97636.1| BnaA05g24430D [Brassica napus]
Rs313080	149.304	0	298.609	Inf	Inf	3.1067e-49	3.74132e-47	R6	14305354	14307031	-	1678	Rs313080	-	-	-	virNOG08219	S	-	gi|727582990|ref|XP_010464437.1| PREDICTED: uncharacterized protein At1g04910-like [Camelina sativa]
Rs107440	159.985	0.306389	319.664	1043.33	10.027	3.50081e-49	4.199e-47	R3	10822000	10823970	-	1971	Rs107440	GO:0005634;GO:0006355;GO:0042742;GO:0003700;GO:0009723	K14514	-	virNOG06060	K	sp|Q9SLH0|EIL1_ARATH ETHYLENE INSENSITIVE 3-like 1 protein OS=Arabidopsis thaliana GN=EIL1 PE=1 SV=1	gi|685285994|ref|XP_009133914.1| PREDICTED: ETHYLENE INSENSITIVE 3-like 1 protein [Brassica rapa] gi|685285996|ref|XP_009133915.1| PREDICTED: ETHYLENE INSENSITIVE 3-like 1 protein [Brassica rapa] gi|685285998|ref|XP_009133916.1| PREDICTED: ETHYLENE INSENSITIVE 3-like 1 protein [Brassica rapa] gi|685286000|ref|XP_009133918.1| PREDICTED: ETHYLENE INSENSITIVE 3-like 1 protein [Brassica rapa]
Rs362120	157.876	0.372697	315.379	846.209	9.72487	3.6958e-49	4.41515e-47	R6	51273894	51275908	+	2015	Rs362120	-	-	-	virNOG30801;virNOG38493;virNOG29418	R	sp|Q8S8Q9|FBL40_ARATH F-box/LRR-repeat protein At2g43260 OS=Arabidopsis thaliana GN=At2g43260 PE=2 SV=1	gi|922461669|ref|XP_013631964.1| PREDICTED: F-box/LRR-repeat protein At2g43260-like [Brassica oleracea var. oleracea]
Rs264040	148.998	0	297.996	Inf	Inf	4.08986e-49	4.86644e-47	R5	30674902	30677342	+	2441	Rs264040	-	-	-	KOG1187;virNOG28144	TR	-	gi|922547842|ref|XP_013601854.1| PREDICTED: uncharacterized protein LOC106309371 [Brassica oleracea var. oleracea]
Rs459870	158.286	0.275301	316.298	1148.91	10.1661	5.23029e-49	6.19013e-47	R9	7888649	7890365	+	1717	Rs459870	GO:0019904	K06630	-	virNOG10398	O	sp|Q96300|14337_ARATH 14-3-3-like protein GF14 nu OS=Arabidopsis thaliana GN=GRF7 PE=1 SV=1	gi|567174450|ref|XP_006400137.1| hypothetical protein EUTSA_v10014395mg [Eutrema salsugineum] gi|309952055|gb|ADO95301.1| 14-3-3-like protein GF14 Upsilon [Eutrema salsugineum] gi|557101227|gb|ESQ41590.1| hypothetical protein EUTSA_v10014395mg [Eutrema salsugineum]
Rs297160	147.917	0	295.834	Inf	Inf	5.24377e-49	6.19013e-47	R6	3412435	3413991	+	1557	Rs297160	GO:0005634;GO:0003676	K12830	-	virNOG09331;KOG1898	A	sp|Q54SA7|SF3B3_DICDI Probable splicing factor 3B subunit 3 OS=Dictyostelium discoideum GN=sf3b3 PE=3 SV=1	gi|923516074|ref|XP_013647456.1| PREDICTED: splicing factor 3B subunit 3-like [Brassica napus]
Rs150830	146.368	0	292.736	Inf	Inf	9.53065e-49	1.12064e-46	R4	1178163	1179393	+	1231	Rs150830	GO:0003677;GO:0006355;GO:0008270	K09250	-	virNOG21749;virNOG20154;KOG0032	JT	sp|O65639|CSP1_ARATH Cold shock protein 1 OS=Arabidopsis thaliana GN=CSP1 PE=2 SV=1	gi|922534509|ref|XP_013598422.1| PREDICTED: cold shock protein 1-like [Brassica oleracea var. oleracea]
Rs459860	146.473	0	292.946	Inf	Inf	1.07955e-48	1.26438e-46	R9	7885442	7887064	-	1623	Rs459860	-	-	-	virNOG29381	R	-	gi|922562672|ref|XP_013609640.1| PREDICTED: uncharacterized protein LOC106316311 isoform X1 [Brassica oleracea var. oleracea] gi|922562674|ref|XP_013609642.1| PREDICTED: uncharacterized protein LOC106316311 isoform X1 [Brassica oleracea var. oleracea]
Rs020130	163.18	326.056	0.304796	0.000934797	-10.0631	1.21099e-48	1.41279e-46	R1	11162791	11166674	-	3884	Rs020130	-	-	-	virNOG07560	IU	sp|Q6NLQ8|XB32_ARATH E3 ubiquitin-protein ligase XBAT32 OS=Arabidopsis thaliana GN=XBAT32 PE=1 SV=1	gi|674936310|emb|CDX97121.1| BnaC09g45040D [Brassica napus]
Rs386800	386.722	758.58	14.8646	0.0195953	-5.67335	1.26067e-48	1.46319e-46	R7	10297322	10298421	+	1100	Rs386800	GO:0005840;GO:0006412;GO:0003735	K02996	-	COG0103;virNOG09329	J	sp|Q9XJ27|RR9_ARATH 30S ribosomal protein S9, chloroplastic OS=Arabidopsis thaliana GN=RPS9 PE=2 SV=1	gi|923845877|ref|XP_013702375.1| PREDICTED: 30S ribosomal protein S9, chloroplastic-like [Brassica napus] gi|674960629|emb|CDX73129.1| BnaC06g35770D [Brassica napus]
Rs323940	146.354	0	292.709	Inf	Inf	1.26399e-48	1.46319e-46	R6	21205488	21209841	-	4354	Rs323940	GO:0043531;GO:0007165	K16226	-	virNOG28014	T	sp|Q40392|TMVRN_NICGU TMV resistance protein N OS=Nicotiana glutinosa GN=N PE=1 SV=1	gi|923543366|ref|XP_013734073.1| PREDICTED: disease resistance protein RPS4-like isoform X1 [Brassica napus]
Rs072530	446.585	873.648	19.5224	0.0223458	-5.48385	1.97704e-48	2.27978e-46	R2	21259145	21261374	-	2230	Rs072530	GO:0006413;GO:0003743	K03238	-	virNOG01643	J	sp|Q41969|IF2B_ARATH Eukaryotic translation initiation factor 2 subunit beta OS=Arabidopsis thaliana GN=EMB1401 PE=2 SV=3	gi|922428897|ref|XP_013620479.1| PREDICTED: eukaryotic translation initiation factor 2 subunit beta [Brassica oleracea var. oleracea]
Rs235260	161.222	0.679086	321.764	473.819	8.88819	2.00322e-48	2.29323e-46	R5	9660682	9663329	-	2648	Rs235260	GO:0055085;GO:0016021	-	-	virNOG04699	P	-	gi|922496053|ref|XP_013586501.1| PREDICTED: Na(+)/H(+) antiporter NhaD [Brassica oleracea var. oleracea]
Rs352040	192.116	382.646	1.58523	0.0041428	-7.91518	2.00406e-48	2.29323e-46	R6	43829083	43835264	+	6182	Rs352040	GO:0005524;GO:0004672;GO:0016021;GO:0006468;GO:0005886	-	-	virNOG02593	T	sp|C0LGQ9|Y4294_ARATH Probable LRR receptor-like serine/threonine-protein kinase At4g20940 OS=Arabidopsis thaliana GN=At4g20940 PE=1 SV=1	gi|923681626|ref|XP_013653703.1| PREDICTED: probable LRR receptor-like serine/threonine-protein kinase At4g20940 [Brassica napus] gi|674928776|emb|CDY04476.1| BnaA07g13020D [Brassica napus]
Rs106470	145.301	0	290.601	Inf	Inf	2.36189e-48	2.69237e-46	R3	1371709	1372878	-	1170	Rs106470	-	-	-	virNOG00562	F	-	gi|674959946|emb|CDX73630.1| BnaC08g23730D [Brassica napus]
Rs154470	170.187	339.643	0.732083	0.00215545	-8.85779	2.41173e-48	2.73873e-46	R4	2372819	2376800	-	3982	Rs154470	GO:0035091	-	-	euNOG08593;virNOG12022	R	-	gi|674919786|emb|CDY13475.1| BnaA03g51930D [Brassica napus]
Rs537150	145.245	0	290.491	Inf	Inf	2.49647e-48	2.82422e-46	RUS00281	56808	57740	+	933	Rs537150	-	-	-	-	-	-	-
Rs387720	149.974	299.948	0	0	-Inf	3.94548e-48	4.44663e-46	R7	9729288	9732043	-	2756	Rs387720	GO:0010255;GO:0051015;GO:0046034;GO:0005524;GO:0005829;GO:0051017;GO:0005886;GO:0033180;GO:0046933;GO:0009507;GO:0051693;GO:0009506;GO:0005774;GO:0015991;GO:0046686;GO:0005794	K02147	-	virNOG12540	C	sp|P11574|VATB1_ARATH V-type proton ATPase subunit B1 OS=Arabidopsis thaliana GN=VHA-B1 PE=2 SV=2	gi|685338436|ref|XP_009106252.1| PREDICTED: V-type proton ATPase subunit B1 [Brassica rapa] gi|922515089|ref|XP_013592771.1| PREDICTED: V-type proton ATPase subunit B1 [Brassica oleracea var. oleracea] gi|923844250|ref|XP_013701838.1| PREDICTED: V-type proton ATPase subunit B1 isoform X1 [Brassica napus] gi|923844253|ref|XP_013701839.1| PREDICTED: V-type proton ATPase subunit B1 isoform X1 [Brass…
Rs098140	143.475	0	286.951	Inf	Inf	4.74281e-48	5.32514e-46	R2	4804600	4805890	-	1291	Rs098140	-	-	-	-	-	-	gi|674905824|emb|CDY27217.1| BnaA09g35850D [Brassica napus]
Rs008980	150.322	300.644	0	0	-Inf	4.88984e-48	5.46966e-46	R1	4646318	4648394	-	2077	Rs008980	GO:0016765	K11778	-	virNOG21736;virNOG08247	S	sp|Q96E22|NGBR_HUMAN Nogo-B receptor OS=Homo sapiens GN=NUS1 PE=1 SV=1	gi|922487031|ref|XP_013583841.1| PREDICTED: dehydrodolichyl diphosphate syntase complex subunit NUS1-like isoform X2 [Brassica oleracea var. oleracea]
Rs156100	395.501	779.206	11.7957	0.015138	-6.04568	5.15844e-48	5.74858e-46	R4	3902056	3903920	+	1865	Rs156100	GO:0009535	-	-	virNOG23618	S	-	gi|685293710|ref|XP_009137751.1| PREDICTED: uncharacterized protein LOC103861799 [Brassica rapa] gi|685293712|ref|XP_009137752.1| PREDICTED: uncharacterized protein LOC103861799 [Brassica rapa]
Rs284880	159.804	319.304	0.304796	0.000954564	-10.0329	6.16795e-48	6.84803e-46	R5	45030677	45033493	-	2817	Rs284880	GO:0008270	-	-	virNOG08628	O	-	gi|685287770|ref|XP_009134830.1| PREDICTED: uncharacterized protein LOC103859098 [Brassica rapa]
Rs284100	517.552	1033.33	1.77259	0.00171541	-9.18723	7.20562e-48	7.97048e-46	R5	43314908	43319964	-	5057	Rs284100	GO:0016021	-	-	virNOG03962	TDK	sp|Q9LTW0|ALIS1_ARATH ALA-interacting subunit 1 OS=Arabidopsis thaliana GN=ALIS1 PE=1 SV=1	gi|674959100|emb|CDX73805.1| BnaA03g32420D [Brassica napus]
Rs024740	174.167	347.229	1.10537	0.00318342	-8.29521	7.30793e-48	8.05382e-46	R1	14184434	14185544	+	1111	Rs024740	-	-	-	-	-	-	-
Rs000140	569.205	31.7005	1106.71	34.9114	5.12563	8.78385e-48	9.6448e-46	R1	528815	537760	-	8946	Rs000140	GO:0006396;GO:0003677;GO:0003723;GO:0005524;GO:0004525;GO:0016075;GO:0090502	K11592	-	virNOG02090	A	sp|Q9SP32|DCL1_ARATH Endoribonuclease Dicer homolog 1 OS=Arabidopsis thaliana GN=DCL1 PE=1 SV=2	gi|923725446|ref|XP_013666352.1| PREDICTED: endoribonuclease Dicer homolog 1 [Brassica napus] gi|923741293|ref|XP_013671327.1| PREDICTED: endoribonuclease Dicer homolog 1 [Brassica napus]
Rs150770	149.499	298.998	0	0	-Inf	1.0309e-47	1.12474e-45	R4	1206023	1208312	+	2290	Rs150770	GO:0007264;GO:0005525;GO:0005737	K19366	-	virNOG07350	S	-	gi|922533099|ref|XP_013598032.1| PREDICTED: uncharacterized protein LOC106306104 [Brassica oleracea var. oleracea]
Rs208010	149.494	298.987	0	0	-Inf	1.03187e-47	1.12474e-45	R4	40030041	40032771	-	2731	Rs208010	-	-	-	virNOG36546	S	-	gi|685302639|ref|XP_009142020.1| PREDICTED: uncharacterized protein LOC103865909 [Brassica rapa]
Rs236110	147.674	295.349	0	0	-Inf	1.12309e-47	1.21972e-45	R5	10204155	10206255	+	2101	Rs236110	-	-	-	virNOG29644;virNOG05062	RV	-	gi|674903205|emb|CDY29813.1| BnaC05g31770D [Brassica napus]
Rs486460	1455.6	2805.7	105.504	0.0376033	-4.733	1.17167e-47	1.26787e-45	R9	28071887	28074684	+	2798	Rs486460	GO:0005524;GO:0008152;GO:0016874	K01900	-	virNOG08863	C	sp|O82662|SUCB_ARATH Succinyl-CoA ligase [ADP-forming] subunit beta, mitochondrial OS=Arabidopsis thaliana GN=At2g20420 PE=1 SV=1	gi|923511848|ref|XP_013747772.1| PREDICTED: succinyl-CoA ligase [ADP-forming] subunit beta, mitochondrial-like isoform X1 [Brassica napus] gi|923511852|ref|XP_013747780.1| PREDICTED: succinyl-CoA ligase [ADP-forming] subunit beta, mitochondrial-like isoform X2 [Brassica napus]
Rs021490	165.804	330.937	0.670838	0.00202708	-8.94638	1.19779e-47	1.29145e-45	R1	12004541	12006095	-	1555	Rs021490	GO:0045040;GO:0005742;GO:0016021	-	-	virNOG13323;euNOG09610	U	sp|P82873|TO202_ARATH Mitochondrial import receptor subunit TOM20-2 OS=Arabidopsis thaliana GN=TOM20-2 PE=1 SV=2	gi|922486428|ref|XP_013583640.1| PREDICTED: mitochondrial import receptor subunit TOM20-2-like [Brassica oleracea var. oleracea]
Rs143880	139.633	0	279.267	Inf	Inf	2.10868e-47	2.26539e-45	R3	26784838	26786210	+	1373	Rs143880	GO:0016021	K17086	-	virNOG00483	U	sp|P58021|TM9S2_MOUSE Transmembrane 9 superfamily member 2 OS=Mus musculus GN=Tm9sf2 PE=2 SV=1	gi|923539680|ref|XP_013726394.1| PREDICTED: transmembrane 9 superfamily member 8-like [Brassica napus]
Rs540130	161.621	322.509	0.732083	0.00226996	-8.78312	2.87793e-47	3.08073e-45	RUS00459	44825	47456	-	2632	Rs540130	GO:0003840;GO:0006751;GO:0016756;GO:0005773	K18592	-	virNOG06080	E	sp|Q9M0G0|GAGT3_ARATH Gamma-glutamyltranspeptidase 3 OS=Arabidopsis thaliana GN=GGT3 PE=2 SV=1	gi|923707632|ref|XP_013661493.1| PREDICTED: gamma-glutamyltranspeptidase 3-like [Brassica napus]
Rs052460	162.165	323.721	0.609592	0.00188308	-9.05269	2.99975e-47	3.19966e-45	R2	34907405	34908578	+	1174	Rs052460	GO:0005634	K12873	-	virNOG06256	K	sp|Q94DE2|BD31A_ORYSJ Protein BUD31 homolog 1 OS=Oryza sativa subsp. japonica GN=Os01g0857700 PE=2 SV=1	gi|685259175|ref|XP_009134394.1| PREDICTED: protein BUD31 homolog 1 [Brassica rapa] gi|922412825|ref|XP_013639795.1| PREDICTED: protein BUD31 homolog 1 [Brassica oleracea var. oleracea] gi|923507822|ref|XP_013735010.1| PREDICTED: protein BUD31 homolog 1 [Brassica napus] gi|923507824|ref|XP_013735019.1| PREDICTED: protein BUD31 homolog 1 [Brassica napus] gi|923740624|ref|XP_013671124.1| PREDICTED:…
Rs072940	173.773	1.66456	345.881	207.791	7.69899	3.08773e-47	3.28178e-45	R2	31293697	31298682	+	4986	Rs072940	GO:0004674;GO:0005524;GO:0006468	K08864	-	virNOG05451	T	sp|Q39238|TSL_ARATH Serine/threonine-protein kinase TOUSLED OS=Arabidopsis thaliana GN=TOUSLED PE=1 SV=1	gi|685270916|ref|XP_009126492.1| PREDICTED: serine/threonine-protein kinase TOUSLED [Brassica rapa]
Rs371090	138.499	0	276.998	Inf	Inf	3.35783e-47	3.5562e-45	R7	24286099	24287132	+	1034	Rs371090	-	-	-	virNOG39150	S	-	gi|922512761|ref|XP_013592015.1| PREDICTED: uncharacterized protein LOC106300426 [Brassica oleracea var. oleracea]
Rs422050	279.211	8.00512	550.417	68.7581	6.10346	4.16996e-47	4.4007e-45	R8	8445983	8448354	-	2372	Rs422050	GO:0006511;GO:0016579;GO:0036459	K11842	-	virNOG07361	O	sp|O24454|UBP3_ARATH Ubiquitin carboxyl-terminal hydrolase 3 OS=Arabidopsis thaliana GN=UBP3 PE=1 SV=1	gi|674863015|emb|CDY68683.1| BnaAnng28020D, partial [Brassica napus]
Rs381520	267.211	526.879	7.54301	0.0143164	-6.12619	4.18838e-47	4.40458e-45	R7	15428050	15431241	-	3192	Rs381520	GO:0016021	-	-	euNOG04115;virNOG14006	S	sp|Q8GUH2|Y1015_ARATH Uncharacterized protein At1g01500 OS=Arabidopsis thaliana GN=At1g01500 PE=2 SV=1	gi|685334367|ref|XP_009104718.1| PREDICTED: uncharacterized protein At1g01500-like [Brassica rapa] gi|923665460|ref|XP_013648899.1| PREDICTED: uncharacterized protein At1g01500-like [Brassica napus] gi|923665462|ref|XP_013648900.1| PREDICTED: uncharacterized protein At1g01500-like [Brassica napus] gi|674965900|emb|CDX68143.1| BnaA07g21830D [Brassica napus]
Rs175280	153.048	0.612779	305.483	498.521	8.96151	4.76175e-47	4.98998e-45	R4	15175381	15178634	+	3254	Rs175280	GO:0016021	-	-	virNOG08010	S	sp|Q8GUM4|Y3739_ARATH Uncharacterized membrane protein At3g27390 OS=Arabidopsis thaliana GN=At3g27390 PE=1 SV=2	gi|685324785|ref|XP_009151966.1| PREDICTED: uncharacterized membrane protein At3g27390 [Brassica rapa] gi|685324788|ref|XP_009151967.1| PREDICTED: uncharacterized membrane protein At3g27390 [Brassica rapa]
Rs579280	136.546	0	273.091	Inf	Inf	5.06679e-47	5.29107e-45	RUS01513	11051	13158	-	2108	Rs579280	GO:0046417;GO:0004106;GO:0009073	K01850	-	COG1605;virNOG06162	E	sp|Q9C544|CM3_ARATH Chorismate mutase 3, chloroplastic OS=Arabidopsis thaliana GN=CM3 PE=1 SV=1	gi|923819560|ref|XP_013693672.1| PREDICTED: chorismate mutase 3, chloroplastic-like [Brassica napus]
Rs124090	138.467	0	276.934	Inf	Inf	6.05442e-47	6.30039e-45	R3	12398668	12400224	-	1557	Rs124090	GO:0005840;GO:0006412;GO:0003735	-	-	virNOG02397;virNOG18205	SJ	sp|P92812|RM02_ORYSJ 60S ribosomal protein L2, mitochondrial OS=Oryza sativa subsp. japonica GN=RPL2 PE=2 SV=2	gi|923545492|ref|XP_013734758.1| PREDICTED: 60S ribosomal protein L2, mitochondrial-like [Brassica napus]
Rs339330	145.754	0.275301	291.233	1057.87	10.0469	7.70787e-47	7.99317e-45	R6	33773450	33774833	-	1384	Rs339330	-	K19001	-	virNOG03730	K	sp|Q9XFH4|DDM1_ARATH ATP-dependent DNA helicase DDM1 OS=Arabidopsis thaliana GN=DDM1 PE=1 SV=1	gi|922566844|ref|XP_013611721.1| PREDICTED: ATP-dependent DNA helicase DDM1 [Brassica oleracea var. oleracea]
Rs526290	743.826	12.6669	1474.99	116.444	6.86349	8.99167e-47	9.29223e-45	RUS00039	59452	60256	-	805	Rs526290	GO:0006355;GO:0043565;GO:0003700	-	-	virNOG28196;virNOG35066	K	sp|P24068|OCS1_MAIZE Ocs element-binding factor 1 OS=Zea mays GN=OBF1 PE=2 SV=2	gi|685325199|ref|XP_009152133.1| PREDICTED: ABSCISIC ACID-INSENSITIVE 5-like protein 7 [Brassica rapa] gi|674884430|emb|CDY48072.1| BnaA06g33560D [Brassica napus]
Rs580350	136.189	0	272.379	Inf	Inf	1.10413e-46	1.1371e-44	RUS01302	11357	14155	+	2799	Rs580350	GO:0098655;GO:0016021;GO:0008324	-	-	virNOG00294	P	sp|Q8L725|MTPC1_ARATH Metal tolerance protein C1 OS=Arabidopsis thaliana GN=MTPC1 PE=2 SV=1	gi|685285825|ref|XP_009133829.1| PREDICTED: metal tolerance protein C1 [Brassica rapa]
Rs262100	164.032	1.1986	326.866	272.706	8.0912	1.61021e-46	1.65259e-44	R5	29436034	29439283	-	3250	Rs262100	-	-	-	virNOG06868	S	-	gi|922545055|ref|XP_013600322.1| PREDICTED: uncharacterized protein LOC106307805 isoform X1 [Brassica oleracea var. oleracea] gi|674869776|emb|CDY65073.1| BnaCnng45830D [Brassica napus]
Rs205030	141.85	283.7	0	0	-Inf	1.65756e-46	1.69537e-44	R4	38862146	38863810	+	1665	Rs205030	-	-	-	-	-	-	gi|674956193|emb|CDX77300.1| BnaC08g03450D [Brassica napus]
Rs096800	283.397	562.14	4.65417	0.00827939	-6.91626	3.04024e-46	3.09897e-44	R2	6723155	6726672	+	3518	Rs096800	GO:0004674;GO:0005524;GO:0016021;GO:0006468	-	-	virNOG09422	T	sp|Q9M9C5|Y1680_ARATH Probable leucine-rich repeat receptor-like protein kinase At1g68400 OS=Arabidopsis thaliana GN=At1g68400 PE=2 SV=1	gi|923528157|ref|XP_013689308.1| PREDICTED: probable leucine-rich repeat receptor-like protein kinase At1g68400 [Brassica napus]
Rs136590	338.758	13.8768	663.639	47.8236	5.57965	4.66829e-46	4.74229e-44	R3	22870997	22873034	+	2038	Rs136590	-	-	-	virNOG05210	R	sp|Q9STZ2|SELT_ARATH SelT-like protein OS=Arabidopsis thaliana GN=At3g47300 PE=2 SV=2	gi|923783009|ref|XP_013682407.1| PREDICTED: selT-like protein [Brassica napus]
Rs575040	138.836	277.672	0	0	-Inf	5.29927e-46	5.36502e-44	RUS01034	16596	17998	+	1403	Rs575040	GO:0003824;GO:0005739;GO:0009507	-	-	virNOG04618	S	sp|B1LLJ9|RHMA_ECOSM 2-keto-3-deoxy-L-rhamnonate aldolase OS=Escherichia coli (strain SMS-3-5 / SECEC) GN=rhmA PE=3 SV=1	gi|923802677|ref|XP_013687922.1| PREDICTED: 2-keto-3-deoxy-L-rhamnonate aldolase-like [Brassica napus]
Rs420480	650.808	0.372697	1301.24	3491.42	11.7696	6.43182e-46	6.48962e-44	R8	8497595	8501603	+	4009	Rs420480	-	-	-	COG4886;euNOG03265	ST	sp|O82500|Y4117_ARATH Putative disease resistance protein At4g11170 OS=Arabidopsis thaliana GN=At4g11170 PE=2 SV=1	gi|923796942|ref|XP_013686102.1| PREDICTED: probable disease resistance protein RPP1 isoform X1 [Brassica napus]
Rs063640	132.184	0	264.367	Inf	Inf	6.55676e-46	6.5934e-44	R2	31722902	31724555	-	1654	Rs063640	-	-	-	-	-	-	-
Rs319600	137.955	275.909	0	0	-Inf	6.77301e-46	6.78801e-44	R6	19074683	19077037	+	2355	Rs319600	-	K07466	-	KOG0851	L	-	gi|923750345|ref|XP_013674180.1| PREDICTED: replication protein A 70 kDa DNA-binding subunit C-like [Brassica napus]
Rs528430	339.283	678.566	0	0	-Inf	7.553e-46	7.54441e-44	RUS00879	13842	17116	-	3275	Rs528430	-	-	-	virNOG34613;virNOG36740	SO	-	gi|923682925|ref|XP_013654141.1| PREDICTED: uncharacterized protein LOC106358893 [Brassica napus]
Rs537120	176.209	2.47626	349.941	141.318	7.14281	8.53419e-46	8.49607e-44	RUS00281	18924	21836	-	2913	Rs537120	GO:0004674;GO:0005524;GO:0005509;GO:0006468	K13412	-	NOG00256;virNOG01799;virNOG27706	T	sp|Q6NLQ6|CDPKW_ARATH Calcium-dependent protein kinase 32 OS=Arabidopsis thaliana GN=CPK32 PE=1 SV=1	gi|685332758|ref|XP_009104064.1| PREDICTED: calcium-dependent protein kinase 32 [Brassica rapa]
Rs039930	489.51	952.237	26.7827	0.0281261	-5.15194	1.00724e-45	9.95593e-44	R1	26060688	26061447	-	760	Rs039930	GO:0016021;GO:0016168;GO:0015979;GO:0009522	K08905	-	NOG76163;virNOG20576	IG	sp|Q9S7N7|PSAG_ARATH Photosystem I reaction center subunit V, chloroplastic OS=Arabidopsis thaliana GN=PSAG PE=1 SV=1	gi|922501300|ref|XP_013588247.1| PREDICTED: photosystem I reaction center subunit V, chloroplastic [Brassica oleracea var. oleracea] gi|923815511|ref|XP_013692293.1| PREDICTED: photosystem I reaction center subunit V, chloroplastic-like [Brassica napus] gi|674881220|emb|CDY51075.1| BnaC06g07480D [Brassica napus]
Rs122870	241.249	5.87314	476.624	81.1531	6.34258	1.00794e-45	9.95593e-44	R3	10571446	10573067	-	1622	Rs122870	GO:0005774;GO:0042254;GO:0009506;GO:0005730;GO:0022625;GO:0009507	K02936	-	virNOG13089;COG1358	J	sp|P49692|RL7A1_ARATH 60S ribosomal protein L7a-1 OS=Arabidopsis thaliana GN=RPL7AA PE=1 SV=2	gi|685285805|ref|XP_009133818.1| PREDICTED: 60S ribosomal protein L7a-1 [Brassica rapa] gi|923545885|ref|XP_013734902.1| PREDICTED: 60S ribosomal protein L7a-1 [Brassica napus]
Rs320490	2493.38	211.211	4775.55	22.6103	4.49891	1.01006e-45	9.95593e-44	R6	19749926	19751851	+	1926	Rs320490	GO:0004514;GO:0009435;GO:0009507	K00767	-	virNOG02175	F	sp|P77938|NADC_RHORU Probable nicotinate-nucleotide pyrophosphorylase [carboxylating] OS=Rhodospirillum rubrum GN=nadC PE=3 SV=1	gi|685276601|ref|XP_009129248.1| PREDICTED: nicotinate-nucleotide pyrophosphorylase [carboxylating], chloroplastic [Brassica rapa] gi|923526444|ref|XP_013684338.1| PREDICTED: nicotinate-nucleotide pyrophosphorylase [carboxylating], chloroplastic [Brassica napus] gi|674892391|emb|CDY40383.1| BnaA02g26970D [Brassica napus]
Rs128090	138.634	0.275301	276.993	1006.14	9.97462	1.23883e-45	1.21707e-43	R3	17278913	17281174	+	2262	Rs128090	-	K01240	-	virNOG14356	F	sp|Q9SJM7|URH1_ARATH Uridine nucleosidase 1 OS=Arabidopsis thaliana GN=URH1 PE=1 SV=2	gi|922440263|ref|XP_013625212.1| PREDICTED: uridine nucleosidase 1 [Brassica oleracea var. oleracea] gi|923788002|ref|XP_013683577.1| PREDICTED: uridine nucleosidase 1 [Brassica napus]
Rs289770	297.139	593.909	0.369667	0.00062243	-10.6498	1.34666e-45	1.31867e-43	R6	204315	206660	-	2346	Rs289770	GO:0010037;GO:0048046;GO:0009817;GO:0009535;GO:0015976;GO:0004089;GO:0008270;GO:0009941;GO:0010119;GO:0010319;GO:0005886;GO:2000122;GO:0015979;GO:0009570	K01673	-	virNOG12703	P	sp|P27140|CAHC_ARATH Carbonic anhydrase, chloroplastic OS=Arabidopsis thaliana GN=CA1 PE=1 SV=2	gi|685267840|ref|XP_009125017.1| PREDICTED: beta carbonic anhydrase 1, chloroplastic-like [Brassica rapa] gi|674904291|emb|CDY28672.1| BnaCnng05580D [Brassica napus]
Rs468260	137.332	274.665	0	0	-Inf	1.37967e-45	1.34657e-43	RUS01479	2782	4031	-	1250	Rs468260	-	-	-	-	-	-	-
Rs016890	131.138	0	262.275	Inf	Inf	1.74067e-45	1.69338e-43	R1	8684517	8685516	-	1000	Rs016890	GO:0004674;GO:0005524;GO:0006468	-	-	virNOG32812;virNOG12624;COG0515	T	sp|Q9FE20|PBS1_ARATH Serine/threonine-protein kinase PBS1 OS=Arabidopsis thaliana GN=PBS1 PE=1 SV=1	gi|674903534|emb|CDY29515.1| BnaA06g14550D [Brassica napus]
Rs440410	129.425	0	258.85	Inf	Inf	2.4287e-45	2.35505e-43	R8	27736991	27737984	-	994	Rs440410	-	-	-	virNOG37756	K	sp|O81778|REM9_ARATH B3 domain-containing protein REM9 OS=Arabidopsis thaliana GN=REM9 PE=2 SV=1	gi|923567827|ref|XP_013738983.1| PREDICTED: B3 domain-containing protein REM9-like [Brassica napus]
Rs106390	672.469	1343.84	1.10175	0.000819855	-10.2523	2.87778e-45	2.78148e-43	R3	1424199	1425645	-	1447	Rs106390	GO:0005774;GO:0005634;GO:0015991;GO:0005794;GO:0005886;GO:0033180;GO:0046961	K02151	-	virNOG17887	C	sp|Q9ZQX4|VATF_ARATH V-type proton ATPase subunit F OS=Arabidopsis thaliana GN=VHA-F PE=2 SV=1	gi|685286980|ref|XP_009134420.1| PREDICTED: V-type proton ATPase subunit F [Brassica rapa] gi|685286982|ref|XP_009134421.1| PREDICTED: V-type proton ATPase subunit F [Brassica rapa] gi|685351719|ref|XP_009111269.1| PREDICTED: V-type proton ATPase subunit F [Brassica rapa] gi|922565789|ref|XP_013611168.1| PREDICTED: V-type proton ATPase subunit F [Brassica oleracea var. oleracea] gi|922565791|ref|…
Rs189650	220.56	441.119	0	0	-Inf	3.60301e-45	3.47121e-43	R4	28518795	28520445	+	1651	Rs189650	GO:0016021	K12386	-	NOG04037;virNOG07455	EU	sp|P57758|CTNS_ARATH Cystinosin homolog OS=Arabidopsis thaliana GN=At5g40670 PE=2 SV=1	gi|674890142|emb|CDY42560.1| BnaA04g10530D [Brassica napus]
Rs207600	142.513	284.66	0.366042	0.00128589	-9.60302	4.78404e-45	4.59421e-43	R4	40550280	40552161	+	1882	Rs207600	GO:0004853;GO:0006782	K01599	-	virNOG02545	H	sp|O22886|DCUP2_ARATH Uroporphyrinogen decarboxylase 2, chloroplastic OS=Arabidopsis thaliana GN=HEME2 PE=2 SV=1	gi|674926354|emb|CDY06985.1| BnaA04g23300D [Brassica napus]
Rs105140	749.311	3.72015	1494.9	401.839	8.65047	5.33483e-45	5.10673e-43	R3	10257	12724	-	2468	Rs105140	GO:0005315;GO:0016021;GO:0009536;GO:0098656	K08193	-	KOG2532;virNOG03633	G	sp|Q8GX78|ANTR2_ARATH Probable anion transporter 2, chloroplastic OS=Arabidopsis thaliana GN=ANTR2 PE=2 SV=1	gi|976900946|gb|KVH89099.1| Major facilitator superfamily [Cynara cardunculus var. scolymus]
Rs008930	135.118	0.372697	269.863	724.082	9.50001	5.66079e-45	5.40144e-43	R1	4629843	4632170	-	2328	Rs008930	GO:0016765	K11778	-	virNOG21736;virNOG08247	S	sp|Q6DHR8|NGBR_DANRE Nogo-B receptor OS=Danio rerio GN=nus1 PE=2 SV=1	gi|922487031|ref|XP_013583841.1| PREDICTED: dehydrodolichyl diphosphate syntase complex subunit NUS1-like isoform X2 [Brassica oleracea var. oleracea]
Rs472360	133.485	266.97	0	0	-Inf	6.02515e-45	5.7308e-43	R9	14910791	14914456	+	3666	Rs472360	GO:0016021	K13696	-	virNOG01173	R	sp|Q40863|EMB8_PICGL Embryogenesis-associated protein EMB8 OS=Picea glauca GN=EMB8 PE=2 SV=1	gi|922557222|ref|XP_013606711.1| PREDICTED: phospholipase ABHD3 [Brassica oleracea var. oleracea] gi|923880358|ref|XP_013712493.1| PREDICTED: phospholipase ABHD3-like [Brassica napus] gi|674876940|emb|CDY55253.1| BnaC09g52940D [Brassica napus]
Rs459450	126.956	0	253.912	Inf	Inf	7.1304e-45	6.76053e-43	R9	8461630	8462935	+	1306	Rs459450	GO:0005634	-	-	euNOG46301;virNOG39353;virNOG39484	S	sp|Q9FHE1|GSTT3_ARATH Glutathione S-transferase T3 OS=Arabidopsis thaliana GN=GSTT3 PE=2 SV=1	gi|727415765|ref|XP_010512216.1| PREDICTED: uncharacterized protein LOC104788193 isoform X1 [Camelina sativa]
Rs154540	132.53	265.061	0	0	-Inf	8.49587e-45	8.02968e-43	R4	2341235	2342245	-	1011	Rs154540	-	-	-	virNOG13908	S	-	gi|923898091|ref|XP_013719627.1| PREDICTED: uncharacterized protein LOC106423396 isoform X1 [Brassica napus] gi|923898093|ref|XP_013719628.1| PREDICTED: uncharacterized protein LOC106423396 isoform X1 [Brassica napus]
Rs438870	306.621	601.05	12.1921	0.0202847	-5.62346	9.03697e-45	8.51414e-43	R8	17982452	17986185	+	3734	Rs438870	GO:0004674;GO:0005524;GO:0006468;GO:0005886	K13436	-	virNOG04214	T	sp|Q41328|PTI1_SOLLC Pto-interacting protein 1 OS=Solanum lycopersicum GN=PTI1 PE=1 SV=2	gi|674956224|emb|CDX77331.1| BnaC08g03760D [Brassica napus]
Rs002570	125.504	0	251.008	Inf	Inf	1.06593e-44	1.0011e-42	R1	1438415	1441030	-	2616	Rs002570	GO:0017053;GO:0007049	-	-	braNOG14773;virNOG17251	S	-	gi|674943363|emb|CDX89775.1| BnaA10g03070D [Brassica napus]
Rs309590	125.979	0	251.957	Inf	Inf	1.14587e-44	1.07281e-42	R6	12556600	12557858	-	1259	Rs309590	-	K11855	-	virNOG07916;virNOG28816	O	sp|Q9SJA1|UBP19_ARATH Ubiquitin carboxyl-terminal hydrolase 19 OS=Arabidopsis thaliana GN=UBP19 PE=2 SV=2	gi|923610050|ref|XP_013743900.1| PREDICTED: ubiquitin carboxyl-terminal hydrolase 19-like [Brassica napus]
Rs404950	139.061	0.275301	277.847	1009.25	9.97906	1.25405e-44	1.17042e-42	R7	403292	405618	+	2327	Rs404950	GO:0000287;GO:0016831;GO:0030976	K01568	-	virNOG06014	HE	sp|Q9M040|PDC4_ARATH Pyruvate decarboxylase 4 OS=Arabidopsis thaliana GN=PDC4 PE=2 SV=1	gi|922425084|ref|XP_013618619.1| PREDICTED: pyruvate decarboxylase 4 [Brassica oleracea var. oleracea] gi|923637586|ref|XP_013640124.1| PREDICTED: pyruvate decarboxylase 4 [Brassica napus] gi|674866978|emb|CDY66930.1| BnaCnng52860D [Brassica napus]
Rs146450	193.993	384.437	3.5488	0.00923116	-6.75927	1.27279e-44	1.18421e-42	R3	27981613	27984295	-	2683	Rs146450	GO:0005506;GO:0055114;GO:0016491	-	-	virNOG07799	Q	sp|O04274|LDOX_PERFR Leucoanthocyanidin dioxygenase OS=Perilla frutescens GN=ANS PE=2 SV=1	gi|685279933|ref|XP_009130890.1| PREDICTED: flavonol synthase/flavanone 3-hydroxylase-like [Brassica rapa] gi|674922048|emb|CDY11329.1| BnaA03g01650D [Brassica napus]
Rs560680	595.993	42.9445	1149.04	26.7565	4.74182	1.43858e-44	1.33431e-42	RUS00708	19819	27962	+	8144	Rs560680	GO:0043248;GO:0032947	K11886	-	virNOG04391	S	sp|Q6PDI5|ECM29_MOUSE Proteasome-associated protein ECM29 homolog OS=Mus musculus GN=Ecm29 PE=1 SV=3	gi|674922742|emb|CDY10611.1| BnaC03g70030D [Brassica napus]
Rs000130	124.084	0	248.168	Inf	Inf	1.51142e-44	1.39752e-42	R1	539895	541989	+	2095	Rs000130	-	K01800	-	virNOG03584;COG0625	O	sp|Q9ZVQ4|GSTZ2_ARATH Glutathione S-transferase Z2 OS=Arabidopsis thaliana GN=GSTZ2 PE=3 SV=1	gi|674929194|emb|CDY04128.1| BnaA09g19060D [Brassica napus]
Rs470480	340.093	665.318	14.8668	0.0223454	-5.48388	1.54243e-44	1.4218e-42	R9	14053361	14057227	-	3867	Rs470480	GO:0000145;GO:0005829;GO:0005886;GO:0006887	K07195	-	virNOG02224	U	sp|O54922|EXOC7_RAT Exocyst complex component 7 OS=Rattus norvegicus GN=Exoc7 PE=2 SV=1	gi|922567018|ref|XP_013611815.1| PREDICTED: exocyst complex component EXO70B1 [Brassica oleracea var. oleracea] gi|923916780|ref|XP_013727846.1| PREDICTED: exocyst complex component EXO70B1-like isoform X1 [Brassica napus] gi|923916782|ref|XP_013727847.1| PREDICTED: exocyst complex component EXO70B1-like isoform X2 [Brassica napus]
Rs414420	559.053	1081.88	36.2281	0.0334863	-4.90028	1.59031e-44	1.46143e-42	R8	4382612	4385027	-	2416	Rs414420	GO:0005634;GO:0008541;GO:0009506;GO:0030234;GO:0050790;GO:0006511;GO:0005829;GO:0042176;GO:0005886;GO:0009793	K03033	-	virNOG10909	O	sp|Q9LNU4|PSD3A_ARATH 26S proteasome non-ATPase regulatory subunit 3 homolog A OS=Arabidopsis thaliana GN=RPN3A PE=1 SV=3	gi|15223800|ref|NP_173447.1| probable 26S proteasome non-ATPase regulatory subunit 3a [Arabidopsis thaliana] gi|30316389|sp|Q9LNU4.3|PSD3A_ARATH RecName: Full=26S proteasome non-ATPase regulatory subunit 3 homolog A; AltName: Full=26S proteasome regulatory subunit RPN3a; Short=AtRPN3a; AltName: Full=26S proteasome regulatory subunit S3 homolog A; AltName: Full=Protein EMBRYO DEFECTIVE 2719; AltNa…
Rs384500	133.17	0.275301	266.064	966.447	9.91655	1.78545e-44	1.63571e-42	R7	12044629	12045633	+	1005	Rs384500	GO:0016021	-	-	NOG199937;virNOG25345	SU	-	gi|685335546|ref|XP_009105163.1| PREDICTED: uncharacterized protein LOC103831067 [Brassica rapa]
Rs536520	130.531	261.061	0	0	-Inf	2.17198e-44	1.98374e-42	RUS00270	115149	118497	-	3349	Rs536520	-	K14156	-	virNOG31117;virNOG30443	MI	sp|Q9Y259|CHKB_HUMAN Choline/ethanolamine kinase OS=Homo sapiens GN=CHKB PE=1 SV=3	gi|685357588|ref|XP_009113552.1| PREDICTED: probable choline kinase 3 [Brassica rapa] gi|685357591|ref|XP_009113553.1| PREDICTED: probable choline kinase 3 [Brassica rapa]
Rs545760	124.245	0	248.491	Inf	Inf	2.58887e-44	2.35729e-42	RUS00340	144865	146625	-	1761	Rs545760	GO:0005840;GO:0005524;GO:0006412;GO:0005739;GO:0003735	-	-	virNOG02399	R	sp|Q8K4F5|ABHDB_MOUSE Alpha/beta hydrolase domain-containing protein 11 OS=Mus musculus GN=Abhd11 PE=2 SV=1	gi|922548136|ref|XP_013602016.1| PREDICTED: alpha/beta hydrolase domain-containing protein 11 [Brassica oleracea var. oleracea]
Rs000120	228.355	6.64962	450.061	67.6821	6.0807	2.69441e-44	2.44593e-42	R1	545101	546542	-	1442	Rs000120	-	-	-	virNOG07741	K	-	-
Rs576630	1021.22	2026.77	15.671	0.00773201	-7.01494	2.95445e-44	2.67386e-42	RUS00028	162872	166227	+	3356	Rs576630	GO:0005524;GO:0016887	-	-	virNOG31413;virNOG05189	R	sp|Q9LV93|AB5F_ARATH ABC transporter F family member 5 OS=Arabidopsis thaliana GN=ABCF5 PE=2 SV=1	gi|922429270|ref|XP_013620675.1| PREDICTED: ABC transporter F family member 5 [Brassica oleracea var. oleracea] gi|923766713|ref|XP_013678374.1| PREDICTED: ABC transporter F family member 5 [Brassica napus] gi|674885774|emb|CDY46827.1| BnaC02g43350D [Brassica napus]
Rs136830	214.352	5.50045	423.203	76.9398	6.26566	3.10686e-44	2.80331e-42	R3	23006364	23007290	+	927	Rs136830	GO:0005634	-	-	virNOG06030;virNOG23862	S	-	gi|567177315|ref|XP_006400983.1| hypothetical protein EUTSA_v10014238mg [Eutrema salsugineum] gi|557102073|gb|ESQ42436.1| hypothetical protein EUTSA_v10014238mg [Eutrema salsugineum]
Rs576020	302.973	593.225	12.7223	0.0214461	-5.54314	3.86737e-44	3.479e-42	RUS01218	14173	15726	-	1554	Rs576020	GO:0000165;GO:0005524;GO:0005622;GO:0004707	K20537	-	KOG0660;virNOG11794	T	sp|Q39027|MPK7_ARATH Mitogen-activated protein kinase 7 OS=Arabidopsis thaliana GN=MPK7 PE=2 SV=2	gi|674902664|emb|CDY30325.1| BnaA09g09520D [Brassica napus]
Rs235660	122.771	0	245.541	Inf	Inf	3.9152e-44	3.51145e-42	R5	9918756	9923944	+	5189	Rs235660	-	K12824	-	virNOG03895	K	sp|Q9LT25|PR40C_ARATH Pre-mRNA-processing protein 40C OS=Arabidopsis thaliana GN=MED35C PE=1 SV=1	gi|923879614|ref|XP_013712254.1| PREDICTED: pre-mRNA-processing protein 40C-like [Brassica napus]
Rs134810	995.714	77.4945	1913.93	24.6976	4.6263	8.57688e-44	7.66937e-42	R3	21983410	21985179	+	1770	Rs134810	GO:0005524	K06689	-	virNOG00261	O	sp|Q9FKT3|UBC30_ARATH Ubiquitin-conjugating enzyme E2 30 OS=Arabidopsis thaliana GN=UBC30 PE=2 SV=1	gi|922432239|ref|XP_013622226.1| PREDICTED: ubiquitin-conjugating enzyme E2 30-like [Brassica oleracea var. oleracea] gi|922432241|ref|XP_013622227.1| PREDICTED: ubiquitin-conjugating enzyme E2 30-like [Brassica oleracea var. oleracea] gi|922432243|ref|XP_013622228.1| PREDICTED: ubiquitin-conjugating enzyme E2 30-like [Brassica oleracea var. oleracea] gi|923784367|ref|XP_013682728.1| PREDICTED: u…
Rs147510	390.846	760.822	20.8699	0.0274307	-5.18806	1.00136e-43	8.92732e-42	R3	28536251	28537103	+	853	Rs147510	GO:0003998	K01512	-	virNOG05493;virNOG22360	OC	sp|Q2RQZ4|ACYP_RHORT Acylphosphatase OS=Rhodospirillum rubrum (strain ATCC 11170 / NCIB 8255) GN=acyP PE=3 SV=1	gi|685279589|ref|XP_009130716.1| PREDICTED: uncharacterized protein LOC103855478 [Brassica rapa]
Rs047750	120.358	0	240.716	Inf	Inf	1.12453e-43	9.99559e-42	R2	39712218	39714332	-	2115	Rs047750	GO:0016021	-	-	virNOG00175	S	sp|Q28CH8|YIPF6_XENTR Protein YIPF6 OS=Xenopus tropicalis GN=yipf6 PE=2 SV=1	gi|923796745|ref|XP_013686037.1| PREDICTED: protein YIPF6 homolog isoform X2 [Brassica napus]
Rs201800	386.048	20.3372	751.758	36.9647	5.20807	1.1993e-43	1.06285e-41	R4	37613656	37618538	+	4883	Rs201800	-	-	-	virNOG10935;virNOG15941	SI	-	gi|922475006|ref|XP_013636258.1| PREDICTED: LOW QUALITY PROTEIN: uncharacterized protein LOC106342027 [Brassica oleracea var. oleracea] gi|923612442|ref|XP_013744641.1| PREDICTED: LOW QUALITY PROTEIN: uncharacterized protein LOC106447293 [Brassica napus]
Rs409320	120.692	0	241.384	Inf	Inf	1.30627e-43	1.15424e-41	R8	1863887	1865668	-	1782	Rs409320	-	K11092	-	virNOG05227	A	sp|P43333|RU2A_ARATH U2 small nuclear ribonucleoprotein A&apos; OS=Arabidopsis thaliana GN=At1g09760 PE=2 SV=2	gi|674912540|emb|CDY20674.1| BnaC08g13840D [Brassica napus]
Rs023960	125.188	250.376	0	0	-Inf	2.11286e-43	1.86144e-41	R1	13793607	13796014	+	2408	Rs023960	GO:0004674;GO:0007165;GO:0005524;GO:0006468	-	-	KOG0583;NOG09941;virNOG12961	T	sp|Q93VD3|CIPKN_ARATH CBL-interacting serine/threonine-protein kinase 23 OS=Arabidopsis thaliana GN=CIPK23 PE=1 SV=1	gi|685361494|ref|XP_009115173.1| PREDICTED: CBL-interacting serine/threonine-protein kinase 23 [Brassica rapa]
Rs201010	119.505	0	239.009	Inf	Inf	2.33984e-43	2.05535e-41	R4	37147318	37148288	+	971	Rs201010	GO:0005840;GO:0006412;GO:0003735	K02902	-	virNOG22716	J	sp|O22795|RK28_ARATH 50S ribosomal protein L28, chloroplastic OS=Arabidopsis thaliana GN=RPL28 PE=2 SV=2	gi|674895147|emb|CDY37718.1| BnaA04g19500D [Brassica napus]
Rs137610	124.943	249.885	0	0	-Inf	2.50219e-43	2.1915e-41	R3	23441754	23442703	-	950	Rs137610	-	-	-	KOG1075;virNOG36633;virNOG39653;virNOG34808;virNOG39531	RL	-	gi|923805969|ref|XP_013689068.1| PREDICTED: uncharacterized protein LOC106392837 [Brassica napus]
Rs365460	119.001	0	238.002	Inf	Inf	3.00497e-43	2.62416e-41	R6	53146050	53146826	-	777	Rs365460	-	-	-	virNOG20723	S	-	gi|674923266|emb|CDY10012.1| BnaC08g44390D [Brassica napus]
Rs535180	125.019	250.039	0	0	-Inf	3.23597e-43	2.81765e-41	RUS00339	65138	67377	-	2240	Rs535180	GO:0006355	K14558	-	virNOG12704;virNOG30423	R	sp|Q27GK7|TPR4_ARATH Topless-related protein 4 OS=Arabidopsis thaliana GN=TPR4 PE=1 SV=2	gi|922432490|ref|XP_013622351.1| PREDICTED: protein TOPLESS [Brassica oleracea var. oleracea]
Rs391220	349.885	698.733	1.03688	0.00148394	-9.39635	3.86448e-43	3.35514e-41	R7	3606060	3608182	+	2123	Rs391220	GO:0006886;GO:0005484;GO:0061025;GO:0005622;GO:0016021;GO:0016192	K08488	-	virNOG33608;virNOG00034	U	sp|Q39233|SYP21_ARATH Syntaxin-21 OS=Arabidopsis thaliana GN=SYP21 PE=1 SV=1	gi|674963185|emb|CDX69417.1| BnaA10g17660D [Brassica napus]
Rs446850	556.516	34.4302	1078.6	31.3272	4.96934	4.07802e-43	3.53027e-41	R8	28278395	28280495	-	2101	Rs446850	GO:0006099;GO:0005975;GO:0030060;GO:0006108	K00026	-	virNOG06448	C	sp|Q9ZP06|MDHM1_ARATH Malate dehydrogenase 1, mitochondrial OS=Arabidopsis thaliana GN=At1g53240 PE=1 SV=1	gi|674930882|emb|CDY02518.1| BnaA08g01250D [Brassica napus]
Rs104800	123.2	246.4	0	0	-Inf	6.55668e-43	5.65959e-41	R3	427123	428014	+	892	Rs104800	GO:0005634;GO:0006414;GO:0003735;GO:0022626	K02942	-	COG2058;NOG99649;virNOG36210	J	sp|O23095|RLA12_ARATH 60S acidic ribosomal protein P1-2 OS=Arabidopsis thaliana GN=RPP1B PE=1 SV=2	gi|18411448|ref|NP_567190.1| 60S acidic ribosomal protein P1-2 [Arabidopsis thaliana] gi|30678744|ref|NP_849278.1| 60S acidic ribosomal protein P1-2 [Arabidopsis thaliana] gi|41019478|sp|O23095.2|RLA12_ARATH RecName: Full=60S acidic ribosomal protein P1-2 gi|13605597|gb|AAK32792.1|AF361624_1 AT4g00810/A_TM018A10_9 [Arabidopsis thaliana] gi|15777871|gb|AAL05896.1| AT4g00810/A_TM018A10_9 [Arabidops…
Rs172490	117.994	0	235.987	Inf	Inf	8.04735e-43	6.92629e-41	R4	13941112	13942764	-	1653	Rs172490	-	-	-	virNOG38043	S	-	gi|923652040|ref|XP_013644735.1| PREDICTED: uncharacterized protein LOC106349333 isoform X1 [Brassica napus]
Rs450570	116.206	0	232.413	Inf	Inf	8.55575e-43	7.34271e-41	R9	1774299	1777158	+	2860	Rs450570	GO:0008168;GO:0016021;GO:0032259	-	-	virNOG00849	R	sp|Q94KE1|PMTA_ARATH Probable methyltransferase PMT10 OS=Arabidopsis thaliana GN=At1g77260 PE=2 SV=1	gi|923804171|ref|XP_013688412.1| PREDICTED: probable methyltransferase PMT10 [Brassica napus]
Rs214470	123.004	246.008	0	0	-Inf	8.6742e-43	7.42303e-41	R4	45540797	45542216	-	1420	Rs214470	-	-	-	euNOG08601;virNOG03400	S	-	gi|922521872|ref|XP_013595066.1| PREDICTED: AT-hook motif nuclear-localized protein 13-like [Brassica oleracea var. oleracea]
Rs582780	121.721	243.441	0	0	-Inf	9.06152e-43	7.73232e-41	R4	27266723	27269535	-	2813	Rs582780	-	-	-	virNOG35853;virNOG39518	SR	-	gi|923518534|ref|XP_013657891.1| PREDICTED: uncharacterized protein LOC106362555 [Brassica napus]
Rs581700	122.026	244.051	0	0	-Inf	1.20892e-42	1.02865e-40	RUS00440	3399	4936	-	1538	Rs581700	-	K11092	-	virNOG05227	A	sp|P43333|RU2A_ARATH U2 small nuclear ribonucleoprotein A&apos; OS=Arabidopsis thaliana GN=At1g09760 PE=2 SV=2	gi|674912540|emb|CDY20674.1| BnaC08g13840D [Brassica napus]
Rs430030	276.343	541.32	11.3647	0.0209945	-5.57385	1.36683e-42	1.15971e-40	R8	13265238	13267484	-	2247	Rs430030	GO:0009058;GO:0006520;GO:0008483;GO:0030170	K00815	-	virNOG29001;COG0436	E	sp|Q8VYP2|TAT4_ARATH Probable aminotransferase TAT4 OS=Arabidopsis thaliana GN=At4g23590 PE=2 SV=1	gi|685344811|ref|XP_009108611.1| PREDICTED: cystine lyase CORI3-like [Brassica rapa]
Rs472330	284.114	555.49	12.7383	0.0229316	-5.44652	1.43612e-42	1.21504e-40	R9	14951112	14952647	-	1536	Rs472330	GO:0016226;GO:0005506;GO:0051536	-	-	virNOG04399;virNOG14524	SO	sp|Q93W20|NIFU2_ARATH NifU-like protein 2, chloroplastic OS=Arabidopsis thaliana GN=NIFU2 PE=1 SV=1	gi|922557894|ref|XP_013607046.1| PREDICTED: nifU-like protein 2, chloroplastic [Brassica oleracea var. oleracea] gi|923879793|ref|XP_013712308.1| PREDICTED: nifU-like protein 2, chloroplastic [Brassica napus] gi|674961827|emb|CDX71595.1| BnaC09g26360D [Brassica napus]
Rs427420	247.692	9.62439	485.76	50.4718	5.65741	1.58085e-42	1.33372e-40	R8	14253715	14258088	-	4374	Rs427420	GO:0005634	K12829	-	virNOG03812	A	sp|Q13435|SF3B2_HUMAN Splicing factor 3B subunit 2 OS=Homo sapiens GN=SF3B2 PE=1 SV=2	gi|923918161|ref|XP_013728469.1| PREDICTED: splicing factor 3B subunit 2-like isoform X2 [Brassica napus]
Rs459550	188.166	375.6	0.732083	0.0019491	-9.00297	1.66709e-42	1.40251e-40	R9	7717388	7719990	-	2603	Rs459550	GO:0030246;GO:0016853;GO:0005975	K01792	-	virNOG06675	G	sp|Q40784|AAPC_CENCI Putative glucose-6-phosphate 1-epimerase OS=Cenchrus ciliaris PE=2 SV=1	gi|922557449|ref|XP_013606828.1| PREDICTED: putative glucose-6-phosphate 1-epimerase [Brassica oleracea var. oleracea] gi|923833668|ref|XP_013698441.1| PREDICTED: putative glucose-6-phosphate 1-epimerase [Brassica napus] gi|674907170|emb|CDY25916.1| BnaC09g32880D [Brassica napus]
Rs377690	359.883	20.189	699.577	34.6515	5.11484	1.67768e-42	1.40746e-40	R7	18245741	18251857	-	6117	Rs377690	GO:0016779	-	-	virNOG04415	L	sp|Q9UTN3|CID14_SCHPO Poly(A) RNA polymerase cid14 OS=Schizosaccharomyces pombe (strain 972 / ATCC 24843) GN=cid14 PE=1 SV=2	gi|922503383|ref|XP_013588907.1| PREDICTED: uncharacterized protein LOC106297177 isoform X1 [Brassica oleracea var. oleracea]
Rs272310	127.866	255.366	0.366042	0.0014334	-9.44634	1.9381e-42	1.62138e-40	R5	38575570	38582259	+	6690	Rs272310	GO:0009904;GO:0007018;GO:0005524;GO:0003777;GO:0009903;GO:0005886;GO:0008017	-	-	virNOG04783	Z	sp|Q9LX99|GRIMP_ARATH Geminivirus Rep-interacting motor protein OS=Arabidopsis thaliana GN=GRIMP PE=1 SV=1	gi|923646637|ref|XP_013643064.1| PREDICTED: kinesin-like protein KCA2 [Brassica napus]
Rs287020	115.715	0	231.43	Inf	Inf	2.10178e-42	1.7534e-40	R5	43927695	43929565	+	1871	Rs287020	-	-	-	-	-	-	gi|674962182|emb|CDX71188.1| BnaC07g04670D [Brassica napus]
Rs008590	146.957	292.694	1.21918	0.00416538	-7.90733	2.4063e-42	2.00185e-40	R1	4473416	4475627	-	2212	Rs008590	-	K02434	-	virNOG01682	J	sp|Q9FV81|GATB_ARATH Glutamyl-tRNA(Gln) amidotransferase subunit B, chloroplastic/mitochondrial OS=Arabidopsis thaliana GN=GATB PE=2 SV=1	-
Rs506480	170.009	340.018	0	0	-Inf	2.75619e-42	2.28657e-40	RUS00018	88804	90417	-	1614	Rs506480	-	-	-	-	-	-	-
Rs404840	119.287	238.574	0	0	-Inf	2.81364e-42	2.32776e-40	R7	295544	339810	-	44267	Rs404840	GO:0005759;GO:0005524;GO:0004674;GO:0030247;GO:0006468;GO:0016021	-	-	virNOG00606	T	sp|Q9LZM4|WAKLQ_ARATH Wall-associated receptor kinase-like 20 OS=Arabidopsis thaliana GN=WAKL20 PE=2 SV=1	gi|922562965|ref|XP_013609788.1| PREDICTED: wall-associated receptor kinase-like 20 [Brassica oleracea var. oleracea]
Rs007840	1523.21	1.26078	3045.16	2415.3	11.238	3.07406e-42	2.53619e-40	R1	4043028	4044104	-	1077	Rs007840	-	K00799	-	virNOG15484;virNOG13766	O	sp|Q9FUS8|GSTUH_ARATH Glutathione S-transferase U17 OS=Arabidopsis thaliana GN=GSTU17 PE=2 SV=1	gi|674894881|emb|CDY37985.1| BnaC05g07890D [Brassica napus]
Rs258910	113.977	0	227.953	Inf	Inf	3.42806e-42	2.82045e-40	R5	27561445	27562762	-	1318	Rs258910	GO:0016021	-	-	virNOG25375;virNOG26747	S	-	gi|595851982|ref|XP_007210222.1| hypothetical protein PRUPE_ppa015613mg, partial [Prunus persica] gi|462405957|gb|EMJ11421.1| hypothetical protein PRUPE_ppa015613mg, partial [Prunus persica]
Rs445470	121.031	0.372697	241.688	648.486	9.34093	3.76074e-42	3.08566e-40	R8	24403840	24405792	-	1953	Rs445470	GO:0016567;GO:0004842	-	-	virNOG03233	S	sp|Q9C7R6|PUB17_ARATH U-box domain-containing protein 17 OS=Arabidopsis thaliana GN=PUB17 PE=2 SV=1	gi|923692019|ref|XP_013656895.1| PREDICTED: U-box domain-containing protein 17-like [Brassica napus]
Rs549920	125.863	0.581691	251.145	431.75	8.75405	7.92402e-42	6.4838e-40	R5	35275086	35279573	-	4488	Rs549920	-	-	-	virNOG20848;virNOG22128	S	-	gi|923871869|ref|XP_013709990.1| PREDICTED: uncharacterized protein LOC106413794 [Brassica napus]
Rs585710	117.662	235.324	0	0	-Inf	8.68066e-42	7.08351e-40	RUS01349	11912	12896	+	985	Rs585710	GO:0005840;GO:0006412;GO:0003735	K02902	-	virNOG22716	J	sp|O22795|RK28_ARATH 50S ribosomal protein L28, chloroplastic OS=Arabidopsis thaliana GN=RPL28 PE=2 SV=2	gi|674895147|emb|CDY37718.1| BnaA04g19500D [Brassica napus]
Rs482830	326.775	652.074	1.47504	0.00226208	-8.78814	1.0052e-41	8.18018e-40	R9	25352551	25355924	+	3374	Rs482830	GO:0008270	-	-	virNOG10506;virNOG31402	K	sp|Q9SD34|C3H44_ARATH Zinc finger CCCH domain-containing protein 44 OS=Arabidopsis thaliana GN=At3g51120 PE=2 SV=3	gi|923707556|ref|XP_013661472.1| PREDICTED: zinc finger CCCH domain-containing protein 44-like [Brassica napus]
Rs083480	110.942	0	221.883	Inf	Inf	1.11931e-41	9.08403e-40	R2	17502428	17503495	-	1068	Rs083480	GO:0005840;GO:0006412;GO:0003735	K02873	-	virNOG05284	J	sp|P41128|RL131_BRANA 60S ribosomal protein L13-1 OS=Brassica napus PE=2 SV=1	gi|685320014|ref|XP_009150164.1| PREDICTED: 60S ribosomal protein L13-2 [Brassica rapa] gi|923703793|ref|XP_013660390.1| PREDICTED: 60S ribosomal protein L13-2-like [Brassica napus] gi|674894921|emb|CDY37902.1| BnaA06g19150D [Brassica napus]
Rs397170	117.116	234.232	0	0	-Inf	1.35904e-41	1.09998e-39	R7	5058667	5059627	+	961	Rs397170	GO:0031011	-	-	virNOG13504	S	-	gi|674923419|emb|CDY09837.1| BnaC09g43240D [Brassica napus]
Rs165660	110.932	0	221.865	Inf	Inf	1.39601e-41	1.12685e-39	R4	9280839	9282917	+	2079	Rs165660	-	-	-	KOG1187;virNOG28144	TR	-	gi|922547842|ref|XP_013601854.1| PREDICTED: uncharacterized protein LOC106309371 [Brassica oleracea var. oleracea]
Rs469620	110.939	0	221.877	Inf	Inf	1.47304e-41	1.18581e-39	R9	22989694	22991972	+	2279	Rs469620	GO:0005484;GO:0007030;GO:0005802;GO:0007034;GO:0016192;GO:0006886;GO:0009306;GO:0061025;GO:0016021;GO:1900150	K08489	-	virNOG29056;virNOG00657	U	sp|Q9SWH4|SYP42_ARATH Syntaxin-42 OS=Arabidopsis thaliana GN=SYP42 PE=1 SV=1	gi|674911039|emb|CDY22037.1| BnaA09g00660D [Brassica napus]
Rs155190	259.995	12.6169	507.372	40.2137	5.32961	1.90809e-41	1.53191e-39	R4	3363301	3364290	+	990	Rs155190	GO:0015986;GO:0000276;GO:0015078	K02140	-	virNOG19335;virNOG22507	C	-	gi|922534142|ref|XP_013598345.1| PREDICTED: uncharacterized protein LOC106306321 [Brassica oleracea var. oleracea] gi|922534145|ref|XP_013598346.1| PREDICTED: uncharacterized protein LOC106306321 [Brassica oleracea var. oleracea] gi|922534148|ref|XP_013598347.1| PREDICTED: uncharacterized protein LOC106306321 [Brassica oleracea var. oleracea] gi|923707650|ref|XP_013661498.1| PREDICTED: uncharacte…
Rs166430	110.547	0	221.094	Inf	Inf	1.98197e-41	1.58696e-39	R4	9916849	9919683	+	2835	Rs166430	-	-	-	virNOG05786	S	sp|Q8U4K7|PGK2_PYRFU 2-phosphoglycerate kinase OS=Pyrococcus furiosus (strain ATCC 43587 / DSM 3638 / JCM 8422 / Vc1) GN=pgk2 PE=3 SV=1	gi|674931153|emb|CDY02146.1| BnaA03g40210D [Brassica napus]
Rs470980	110.706	0	221.413	Inf	Inf	2.26833e-41	1.81139e-39	R9	14197909	14198951	-	1043	Rs470980	GO:0005634;GO:0003677;GO:0006355	-	-	virNOG32615;virNOG00444;virNOG29918	SK	sp|Q9MA17|SMB_ARATH Protein SOMBRERO OS=Arabidopsis thaliana GN=SMB PE=1 SV=1	gi|922563781|ref|XP_013610161.1| PREDICTED: NAC domain-containing protein 41 [Brassica oleracea var. oleracea] gi|923699576|ref|XP_013659277.1| PREDICTED: NAC domain-containing protein 41-like [Brassica napus] gi|923774252|ref|XP_013680453.1| PREDICTED: NAC domain-containing protein 41-like [Brassica napus] gi|674961888|emb|CDX71656.1| BnaC09g26970D [Brassica napus]
Rs589040	109.639	0	219.279	Inf	Inf	2.79531e-41	2.22626e-39	RUS01319	13317	15319	+	2003	Rs589040	-	-	-	virNOG01663	S	sp|P37707|B2_DAUCA B2 protein OS=Daucus carota PE=2 SV=1	gi|922430036|ref|XP_013621078.1| PREDICTED: B2 protein-like [Brassica oleracea var. oleracea]
Rs465350	110.061	0	220.122	Inf	Inf	2.87466e-41	2.28337e-39	RUS01479	26368	27894	+	1527	Rs465350	-	-	-	-	-	-	-
Rs046420	170.041	336.533	3.5488	0.0105452	-6.56727	3.16737e-41	2.50919e-39	R2	40388605	40390256	+	1652	Rs046420	-	-	-	virNOG16537;virNOG09517	S	sp|Q93VG8|PPDEX_ARATH DeSI-like protein At4g17486 OS=Arabidopsis thaliana GN=At4g17486 PE=2 SV=1	gi|922413856|ref|XP_013587711.1| PREDICTED: deSI-like protein At4g17486 [Brassica oleracea var. oleracea]
Rs409250	123.041	0.581691	245.5	422.045	8.72125	3.22655e-41	2.54932e-39	R8	1814844	1820024	-	5181	Rs409250	GO:0006355	K11644	-	virNOG09641;COG5602	B	sp|O04539|SNL4_ARATH Paired amphipathic helix protein Sin3-like 4 OS=Arabidopsis thaliana GN=SNL4 PE=3 SV=3	gi|923609319|ref|XP_013743716.1| PREDICTED: paired amphipathic helix protein Sin3-like 4 isoform X2 [Brassica napus]
Rs590220	109.519	0	219.038	Inf	Inf	3.37992e-41	2.66345e-39	RUS01518	10621	13090	-	2470	Rs590220	GO:0006355	K14558	-	virNOG12704;virNOG30423	R	sp|Q27GK7|TPR4_ARATH Topless-related protein 4 OS=Arabidopsis thaliana GN=TPR4 PE=1 SV=2	gi|674894287|emb|CDY38509.1| BnaC03g26880D [Brassica napus]
Rs402370	467.287	31.7849	902.788	28.4031	4.82798	4.02527e-41	3.16365e-39	R7	8488254	8490570	-	2317	Rs402370	-	-	-	virNOG05327	S	-	gi|923554807|ref|XP_013737806.1| PREDICTED: uncharacterized protein LOC106440631 [Brassica napus] gi|674934352|emb|CDX98789.1| BnaC09g50460D [Brassica napus]
Rs079400	116.605	0.275301	232.935	846.11	9.7247	4.30413e-41	3.37394e-39	R2	22337284	22340024	-	2741	Rs079400	GO:0004674;GO:0005524;GO:0006468	K07359	-	virNOG00447	T	sp|Q5HZ38|GRIK2_ARATH Serine/threonine-protein kinase GRIK2 OS=Arabidopsis thaliana GN=GRIK2 PE=1 SV=1	gi|685271117|ref|XP_009126598.1| PREDICTED: serine/threonine-protein kinase GRIK2-like [Brassica rapa] gi|685271119|ref|XP_009126599.1| PREDICTED: serine/threonine-protein kinase GRIK2-like [Brassica rapa] gi|674924137|emb|CDY09195.1| BnaA02g06210D [Brassica napus]
Rs072930	442.51	29.8391	855.181	28.6598	4.84096	4.65917e-41	3.64269e-39	R2	31289384	31291604	-	2221	Rs072930	GO:0006413;GO:0003743	K03238	-	virNOG01643	J	sp|Q41969|IF2B_ARATH Eukaryotic translation initiation factor 2 subunit beta OS=Arabidopsis thaliana GN=EMB1401 PE=2 SV=3	gi|922428897|ref|XP_013620479.1| PREDICTED: eukaryotic translation initiation factor 2 subunit beta [Brassica oleracea var. oleracea]
Rs202280	114.072	228.145	0	0	-Inf	5.25967e-41	4.10144e-39	R4	37888093	37890133	+	2041	Rs202280	GO:0055114;GO:0016491;GO:0071949	-	-	virNOG09777;COG0654	HC	sp|Q40412|ABA2_NICPL Zeaxanthin epoxidase, chloroplastic OS=Nicotiana plumbaginifolia GN=ABA2 PE=1 SV=1	gi|685301625|ref|XP_009141505.1| PREDICTED: zeaxanthin epoxidase, chloroplastic isoform X1 [Brassica rapa]
Rs555540	383.352	750.213	16.4908	0.0219814	-5.50757	5.85981e-41	4.55753e-39	R3	174837	179493	+	4657	Rs555540	-	-	-	virNOG02529	S	-	gi|922451398|ref|XP_013628619.1| PREDICTED: uncharacterized protein LOC106334797 isoform X3 [Brassica oleracea var. oleracea]
Rs308230	108.856	0	217.713	Inf	Inf	6.7307e-41	5.22128e-39	R6	11137827	11138770	+	944	Rs308230	-	-	-	-	-	-	-
Rs284190	354.503	0	709.007	Inf	Inf	7.81945e-41	6.05015e-39	R5	43346881	43348527	+	1647	Rs284190	-	-	-	virNOG06808	R	sp|Q00874|DR100_ARATH DNA-damage-repair/toleration protein DRT100 OS=Arabidopsis thaliana GN=DRT100 PE=2 SV=2	gi|922456406|ref|XP_013630256.1| PREDICTED: DNA-damage-repair/toleration protein DRT100 [Brassica oleracea var. oleracea]
Rs203310	162.481	0	324.962	Inf	Inf	9.63302e-41	7.4341e-39	R4	39736563	39737792	+	1230	Rs203310	GO:0005840;GO:0000166;GO:0006412;GO:0003735	K02893	-	virNOG19312	J	sp|Q8LD46|R23A1_ARATH 60S ribosomal protein L23a-1 OS=Arabidopsis thaliana GN=RPL23AA PE=2 SV=2	gi|674940129|emb|CDX93259.1| BnaC04g46370D [Brassica napus]
Rs166390	106.888	0	213.775	Inf	Inf	1.05483e-40	8.11945e-39	R4	9959594	9961265	-	1672	Rs166390	GO:0008270;GO:0003676	-	-	KOG1075;virNOG37149;virNOG39468;virNOG04233;virNOG38748	SQR	-	gi|674932605|emb|CDY00674.1| BnaC03g36580D [Brassica napus]
Rs235070	107.407	0	214.815	Inf	Inf	1.12406e-40	8.63009e-39	R5	9504294	9507089	+	2796	Rs235070	GO:0005634;GO:0009738;GO:0009414;GO:0044212;GO:0045893;GO:0005515;GO:0009651;GO:0003700	K14432	-	virNOG00246;virNOG05085	K	sp|Q9M7Q2|AI5L7_ARATH ABSCISIC ACID-INSENSITIVE 5-like protein 7 OS=Arabidopsis thaliana GN=ABF4 PE=1 SV=1	gi|297830576|ref|XP_002883170.1| hypothetical protein ARALYDRAFT_479444 [Arabidopsis lyrata subsp. lyrata] gi|297329010|gb|EFH59429.1| hypothetical protein ARALYDRAFT_479444 [Arabidopsis lyrata subsp. lyrata]
Rs315880	524.2	1008.03	40.3724	0.0400509	-4.64202	1.27364e-40	9.7535e-39	R6	16582533	16583846	+	1314	Rs315880	-	K07466	-	COG2124;KOG0987;virNOG22198	QDL	-	gi|674871076|emb|CDY63620.1| BnaC07g48020D [Brassica napus]
Rs457370	118.249	0.306389	236.192	770.89	9.59038	1.3251e-40	1.01216e-38	R9	6401377	6404745	-	3369	Rs457370	-	-	-	virNOG06030;virNOG23862	S	-	gi|923890928|ref|XP_013716573.1| PREDICTED: uncharacterized protein LOC106420260 [Brassica napus] gi|923890931|ref|XP_013716574.1| PREDICTED: uncharacterized protein LOC106420260 [Brassica napus]
Rs583290	208.079	409.007	7.15016	0.0174818	-5.83801	1.53224e-40	1.16739e-38	RUS01256	5685	8266	+	2582	Rs583290	GO:0006595;GO:0016740	K00797	-	virNOG07546	E	sp|Q9ZUB3|SPD1_ARATH Spermidine synthase 1 OS=Arabidopsis thaliana GN=SPDSYN1 PE=1 SV=1	gi|923879634|ref|XP_013712260.1| PREDICTED: spermidine synthase 1-like [Brassica napus]
Rs534680	112.48	224.959	0	0	-Inf	1.54523e-40	1.1743e-38	RUS00135	66233	68568	+	2336	Rs534680	-	-	-	virNOG14225	R	-	gi|674848447|emb|CDY72104.1| BnaAnng39920D [Brassica napus]
Rs284860	112.212	224.424	0	0	-Inf	1.71545e-40	1.30035e-38	R5	45037058	45039470	-	2413	Rs284860	GO:0003779;GO:0005634;GO:0051016;GO:0008290	K10364	-	virNOG01460	Z	sp|O82631|CAPZA_ARATH F-actin-capping protein subunit alpha OS=Arabidopsis thaliana GN=At3g05520 PE=2 SV=2	gi|685287766|ref|XP_009134828.1| PREDICTED: F-actin-capping protein subunit alpha-like [Brassica rapa]
Rs034640	112.611	0.372697	224.85	603.305	9.23674	3.9209e-40	2.96459e-38	R1	22230477	22231521	+	1045	Rs034640	-	-	-	-	-	-	-
Rs375860	109.833	219.665	0	0	-Inf	4.21992e-40	3.18263e-38	R7	19809014	19810850	-	1837	Rs375860	GO:0005524;GO:0004672;GO:0006468	-	-	virNOG32705;virNOG27833	T	sp|O80795|Y1652_ARATH Probable inactive receptor-like protein kinase At1g65250 OS=Arabidopsis thaliana GN=At1g65250 PE=2 SV=1	gi|922514074|ref|XP_013592448.1| PREDICTED: non-functional pseudokinase ZED1 [Brassica oleracea var. oleracea]
Rs112030	140.639	2.08668	279.191	133.797	7.0639	5.22558e-40	3.93116e-38	R3	5072976	5075981	+	3006	Rs112030	-	-	-	virNOG05348;virNOG30661	R	sp|Q1LUS8|RBP10_DANRE Ran-binding protein 10 OS=Danio rerio GN=ranbp10 PE=3 SV=1	gi|923546443|ref|XP_013735105.1| PREDICTED: ran-binding protein 9 [Brassica napus]
Rs118450	108.485	216.971	0	0	-Inf	9.69535e-40	7.27541e-38	R3	9573969	9575902	-	1934	Rs118450	GO:0003723	-	-	virNOG11822	L	sp|Q67XL4|Y3544_ARATH Uncharacterized CRM domain-containing protein At3g25440, chloroplastic OS=Arabidopsis thaliana GN=At3g25440 PE=2 SV=1	gi|674950100|emb|CDX83289.1| BnaA03g22170D [Brassica napus]
Rs234430	103.564	0	207.128	Inf	Inf	1.28448e-39	9.6146e-38	R5	9144653	9151723	-	7071	Rs234430	GO:0016020;GO:0005634;GO:0051301;GO:0009934;GO:0000086	-	-	virNOG04622	R	sp|Q6Q4D0|TONS_ARATH Protein TONSOKU OS=Arabidopsis thaliana GN=TSK PE=1 SV=2	gi|685310523|ref|XP_009145865.1| PREDICTED: protein TONSOKU [Brassica rapa]
Rs391620	102.928	0	205.857	Inf	Inf	1.30555e-39	9.74792e-38	R7	7939622	7941459	+	1838	Rs391620	GO:0000166;GO:0003676	-	-	COG0545;virNOG35487	OR	sp|Q9FVQ1|NUCL1_ARATH Nucleolin 1 OS=Arabidopsis thaliana GN=NUCL1 PE=1 SV=1	gi|922566716|ref|XP_013611652.1| PREDICTED: nucleolin 2-like isoform X1 [Brassica oleracea var. oleracea]
Rs340950	108.072	216.144	0	0	-Inf	1.44497e-39	1.0762e-37	R6	36161105	36164335	+	3231	Rs340950	GO:0006508;GO:0016021;GO:0004190	-	-	virNOG06720;virNOG29861	O	sp|Q9LX20|ASPL1_ARATH Aspartic proteinase-like protein 1 OS=Arabidopsis thaliana GN=At5g10080 PE=1 SV=1	gi|922550502|ref|XP_013603238.1| PREDICTED: aspartic proteinase-like protein 1 [Brassica oleracea var. oleracea]
Rs185790	102.056	0	204.111	Inf	Inf	1.48027e-39	1.09975e-37	R4	22910250	22911341	+	1092	Rs185790	-	K07466	-	virNOG17017;KOG0987	DL	-	gi|923732883|ref|XP_013668686.1| PREDICTED: uncharacterized protein LOC106372990 [Brassica napus]
Rs082290	164.914	4.62925	325.199	70.2488	6.1344	1.71022e-39	1.26743e-37	R2	20812913	20814492	+	1580	Rs082290	GO:0016021	-	-	virNOG19554	S	-	gi|923756750|ref|XP_013675988.1| PREDICTED: uncharacterized protein LOC106380713 [Brassica napus] gi|674887567|emb|CDY45104.1| BnaA02g04720D [Brassica napus]
Rs535410	102.242	0	204.485	Inf	Inf	1.79173e-39	1.32455e-37	RUS00273	35193	37422	-	2230	Rs535410	-	K11838	-	COG5077;virNOG02575;virNOG32599	O	sp|Q84WU2|UBP13_ARATH Ubiquitin carboxyl-terminal hydrolase 13 OS=Arabidopsis thaliana GN=UBP13 PE=1 SV=1	gi|567200342|ref|XP_006407398.1| hypothetical protein EUTSA_v10019920mg [Eutrema salsugineum] gi|557108544|gb|ESQ48851.1| hypothetical protein EUTSA_v10019920mg [Eutrema salsugineum]
Rs140320	107.235	214.47	0	0	-Inf	1.92914e-39	1.42261e-37	R3	24769186	24771809	+	2624	Rs140320	-	K10609	-	KOG2167	O	sp|Q9SZ75|CLL5_ARATH Cullin-like protein 5 OS=Arabidopsis thaliana GN=At4g12100 PE=2 SV=1	gi|297815872|ref|XP_002875819.1| predicted protein [Arabidopsis lyrata subsp. lyrata] gi|297321657|gb|EFH52078.1| predicted protein [Arabidopsis lyrata subsp. lyrata]
Rs303540	101.733	0	203.466	Inf	Inf	2.66402e-39	1.95969e-37	R6	8048086	8050094	-	2009	Rs303540	-	-	-	virNOG31866	R	sp|Q9LHQ1|FB169_ARATH Putative F-box protein At3g20705 OS=Arabidopsis thaliana GN=At3g20705 PE=4 SV=1	gi|923768247|ref|XP_013678761.1| PREDICTED: putative F-box protein At3g20705 [Brassica napus]
Rs121150	206.223	404.545	7.90037	0.019529	-5.67824	2.80502e-39	2.05835e-37	R3	13951165	13951771	-	607	Rs121150	GO:0010951;GO:0016021;GO:0004869	-	-	virNOG31173;virNOG35989	R	sp|Q41906|CYT3_ARATH Cysteine proteinase inhibitor 3 OS=Arabidopsis thaliana GN=CYS3 PE=2 SV=2	gi|567215276|ref|XP_006411355.1| hypothetical protein EUTSA_v10017418mg [Eutrema salsugineum] gi|557112524|gb|ESQ52808.1| hypothetical protein EUTSA_v10017418mg [Eutrema salsugineum]
Rs219240	158.845	313.909	3.78148	0.0120464	-6.37525	3.02069e-39	2.21117e-37	R5	56428	59620	-	3193	Rs219240	-	-	-	virNOG10927	S	-	gi|674956370|emb|CDX77080.1| BnaC04g38750D [Brassica napus]
Rs415730	148.463	293.987	2.93921	0.00999776	-6.64418	3.21997e-39	2.35129e-37	R8	5186706	5188463	-	1758	Rs415730	-	K10704	-	NOG46392;virNOG17304	O	sp|Q93YP0|UEV1A_ARATH Ubiquitin-conjugating enzyme E2 variant 1A OS=Arabidopsis thaliana GN=UEV1A PE=1 SV=1	gi|685348819|ref|XP_009110109.1| PREDICTED: ubiquitin-conjugating enzyme E2 variant 1A [Brassica rapa] gi|674891279|emb|CDY41456.1| BnaA08g20580D [Brassica napus]
Rs291540	174.123	342.928	5.31776	0.0155069	-6.01094	3.60208e-39	2.62336e-37	R6	1299663	1301365	+	1703	Rs291540	GO:0006412;GO:0022627;GO:0003735	K02984	-	virNOG00850	J	sp|P49396|RS3A_BRARA 40S ribosomal protein S3a OS=Brassica rapa GN=RPS3A PE=2 SV=2	gi|674903055|emb|CDY30019.1| BnaC01g39890D [Brassica napus]
Rs574180	197.714	8.51992	386.908	45.4121	5.50501	3.61013e-39	2.62336e-37	RUS01285	140	6799	+	6660	Rs574180	GO:0009904;GO:0007018;GO:0005524;GO:0003777;GO:0009903;GO:0005886;GO:0008017	-	-	virNOG04783	Z	sp|Q9LX99|GRIMP_ARATH Geminivirus Rep-interacting motor protein OS=Arabidopsis thaliana GN=GRIMP PE=1 SV=1	gi|923646637|ref|XP_013643064.1| PREDICTED: kinesin-like protein KCA2 [Brassica napus]
Rs399800	203.059	405.385	0.732083	0.0018059	-9.11307	4.25943e-39	3.08767e-37	R7	3645415	3650092	-	4678	Rs399800	GO:0005685;GO:0006376;GO:0003729	-	-	COG5200;virNOG10330	A	sp|Q9NQ29|LUC7L_HUMAN Putative RNA-binding protein Luc7-like 1 OS=Homo sapiens GN=LUC7L PE=1 SV=1	gi|674876465|emb|CDY55939.1| BnaC02g44170D [Brassica napus]
Rs216460	105.003	210.006	0	0	-Inf	4.51835e-39	3.26744e-37	R4	48311300	48313524	+	2225	Rs216460	-	-	-	-	-	-	gi|685276137|ref|XP_009129032.1| PREDICTED: uncharacterized protein LOC103853884 [Brassica rapa]
Rs139080	110.14	0.306389	219.974	717.957	9.48775	4.54245e-39	3.27693e-37	R3	24194903	24195527	+	625	Rs139080	GO:0005874;GO:0007017;GO:0005525;GO:0005200;GO:0003924	K07374	-	virNOG01909;COG5023	Z	sp|B9DHQ0|TBA5_ARATH Tubulin alpha-5 chain OS=Arabidopsis thaliana GN=TUBA5 PE=2 SV=2	gi|674897079|emb|CDY35861.1| BnaC09g37930D [Brassica napus]
Rs014260	696.655	1327.78	65.5264	0.0493502	-4.3408	4.65838e-39	3.35246e-37	R1	8088441	8089729	-	1289	Rs014260	GO:0048046;GO:0043903;GO:0009610;GO:0005777;GO:0010193;GO:0005829;GO:0005507;GO:0005739;GO:0005886;GO:0010731;GO:0004364;GO:0005244;GO:0034765;GO:0009753;GO:0010043;GO:0005773;GO:0006952;GO:0045174;GO:0009570	-	-	virNOG08688	O	sp|Q9FWR4|DHAR1_ARATH Glutathione S-transferase DHAR1, mitochondrial OS=Arabidopsis thaliana GN=DHAR1 PE=1 SV=1	gi|685317926|ref|XP_009149443.1| PREDICTED: glutathione S-transferase DHAR1, mitochondrial [Brassica rapa] gi|923642948|ref|XP_013641880.1| PREDICTED: glutathione S-transferase DHAR1, mitochondrial-like [Brassica napus] gi|674903646|emb|CDY29420.1| BnaA06g13760D [Brassica napus]
Rs035050	99.5211	0	199.042	Inf	Inf	6.05096e-39	4.34418e-37	R1	22544676	22545915	-	1240	Rs035050	-	-	-	KOG1075;virNOG27355	R	-	gi|923732423|ref|XP_013668519.1| PREDICTED: uncharacterized protein LOC106372785 [Brassica napus]
Rs225670	145.032	288.227	1.83746	0.00637505	-7.29335	9.38538e-39	6.72191e-37	R5	3770715	3773010	+	2296	Rs225670	GO:0006099;GO:0000287;GO:0004449;GO:0006102;GO:0005739;GO:0051287	K00030	-	virNOG06514	E	sp|Q8LG77|IDH6_ARATH Isocitrate dehydrogenase [NAD] catalytic subunit 6, mitochondrial OS=Arabidopsis thaliana GN=IDH6 PE=1 SV=2	gi|685312653|ref|XP_009146896.1| PREDICTED: isocitrate dehydrogenase [NAD] catalytic subunit 6, mitochondrial [Brassica rapa]
Rs181460	466.139	41.1011	891.177	21.6826	4.43846	1.02669e-38	7.33567e-37	R4	18491303	18493420	-	2118	Rs181460	GO:0000166;GO:0003676	K14837	-	virNOG01079	R	sp|Q5AHI7|NOP12_CANAL Nucleolar protein 12 OS=Candida albicans (strain SC5314 / ATCC MYA-2876) GN=NOP12 PE=3 SV=1	gi|685326116|ref|XP_009101482.1| PREDICTED: RNA-binding protein 34 [Brassica rapa]
Rs554520	184.799	365.987	3.61005	0.00986386	-6.66363	1.13065e-38	8.05918e-37	R7	23192083	23193300	+	1218	Rs554520	-	-	-	virNOG04395;virNOG33882	SR	-	gi|922506898|ref|XP_013590206.1| PREDICTED: uncharacterized protein LOC106298614 [Brassica oleracea var. oleracea]
Rs090200	260.428	520.551	0.304796	0.000585526	-10.738	1.5263e-38	1.08535e-36	R2	11409691	11411758	+	2068	Rs090200	-	-	-	virNOG29184;KOG0987;virNOG19616;virNOG02250	D	-	gi|674906093|emb|CDY26953.1| BnaC09g36300D [Brassica napus]
Rs285420	114.593	0.919168	228.268	248.342	7.95618	1.62428e-38	1.15228e-36	R5	42805096	42809048	-	3953	Rs285420	GO:0016746;GO:0006644	K13511	-	virNOG14473	I	sp|Q6IV77|TAZ_MACMU Tafazzin OS=Macaca mulatta GN=TAZ PE=2 SV=1	gi|674959439|emb|CDX74144.1| BnaA03g29030D [Brassica napus]
Rs066790	102.771	205.542	0	0	-Inf	1.72656e-38	1.22193e-36	R2	29204349	29205668	-	1320	Rs066790	-	-	-	-	-	-	gi|923924457|ref|XP_013731299.1| PREDICTED: uncharacterized protein LOC106434987 isoform X1 [Brassica napus]
Rs411580	119.642	1.42448	237.859	166.979	7.38353	1.79489e-38	1.26729e-36	R8	2881797	2883611	+	1815	Rs411580	-	-	-	virNOG27459;virNOG11017;virNOG16720	KR	sp|Q9LDD4|ARID2_ARATH AT-rich interactive domain-containing protein 2 OS=Arabidopsis thaliana GN=ARID2 PE=2 SV=1	gi|922543850|ref|XP_013599696.1| PREDICTED: uncharacterized protein LOC106307318 isoform X2 [Brassica oleracea var. oleracea]
Rs396960	102.493	204.986	0	0	-Inf	2.30613e-38	1.62441e-36	R7	5173953	5174996	+	1044	Rs396960	GO:0008080	K00670	-	virNOG08275	R	sp|Q9BSU3|NAA11_HUMAN N-alpha-acetyltransferase 11 OS=Homo sapiens GN=NAA11 PE=1 SV=3	gi|685377782|ref|XP_009121729.1| PREDICTED: N-terminal acetyltransferase A complex catalytic subunit ard1-like [Brassica rapa]
Rs296830	97.8293	0	195.659	Inf	Inf	2.3715e-38	1.66652e-36	R6	3596772	3600367	+	3596	Rs296830	GO:0006457;GO:0005524;GO:0051082;GO:0005737	K09499	-	virNOG01076	O	sp|Q5ZJK8|TCPH_CHICK T-complex protein 1 subunit eta OS=Gallus gallus GN=CCT7 PE=1 SV=1	gi|922433085|ref|XP_013622662.1| PREDICTED: T-complex protein 1 subunit eta-like [Brassica oleracea var. oleracea]
Rs575560	123.008	1.37651	244.64	177.725	7.4735	2.45714e-38	1.72265e-36	RUS01013	8850	10055	-	1206	Rs575560	-	-	-	virNOG29975	R	sp|Q4PSE7|FB262_ARATH F-box protein At5g25290 OS=Arabidopsis thaliana GN=At5g25290 PE=2 SV=1	gi|922571715|ref|XP_013614188.1| PREDICTED: F-box protein At5g25290-like [Brassica oleracea var. oleracea]
Rs451090	97.6454	0	195.291	Inf	Inf	2.46869e-38	1.7267e-36	R9	3793217	3794167	-	951	Rs451090	GO:0004713;GO:0005524;GO:0018108	K13436	-	virNOG30269;KOG1187;virNOG04214	T	sp|Q8H1G6|PTI11_ARATH PTI1-like tyrosine-protein kinase 1 OS=Arabidopsis thaliana GN=PTI11 PE=1 SV=1	gi|567154823|ref|XP_006417891.1| hypothetical protein EUTSA_v10007987mg [Eutrema salsugineum] gi|557095662|gb|ESQ36244.1| hypothetical protein EUTSA_v10007987mg [Eutrema salsugineum]
Rs567400	1446.83	162.52	2731.14	16.8049	4.07081	2.87144e-38	2.0037e-36	RUS00784	990	3042	-	2053	Rs567400	GO:0035335;GO:0008138;GO:0004725	K14165	-	virNOG00569;NOG39056	TV	sp|Q9ZQP1|DSP8_ARATH Putative dual specificity protein phosphatase DSP8 OS=Arabidopsis thaliana GN=DSP8 PE=2 SV=2	gi|923544141|ref|XP_013734308.1| PREDICTED: putative dual specificity protein phosphatase DSP8 [Brassica napus] gi|923544143|ref|XP_013734309.1| PREDICTED: putative dual specificity protein phosphatase DSP8 [Brassica napus]
Rs352290	97.5339	0	195.068	Inf	Inf	3.02306e-38	2.10459e-36	R6	43990702	43994940	+	4239	Rs352290	GO:0005524;GO:0004672;GO:0016021;GO:0006468;GO:0005886	-	-	virNOG02593	T	sp|C0LGQ9|Y4294_ARATH Probable LRR receptor-like serine/threonine-protein kinase At4g20940 OS=Arabidopsis thaliana GN=At4g20940 PE=1 SV=1	gi|923681626|ref|XP_013653703.1| PREDICTED: probable LRR receptor-like serine/threonine-protein kinase At4g20940 [Brassica napus] gi|674928776|emb|CDY04476.1| BnaA07g13020D [Brassica napus]
Rs571470	1455.55	2749.76	161.337	0.058673	-4.09116	3.15404e-38	2.19067e-36	RUS01202	2822	9964	-	7143	Rs571470	GO:0005524	-	-	virNOG09479	O	sp|Q505J9|ATAD1_RAT ATPase family AAA domain-containing protein 1 OS=Rattus norvegicus GN=Atad1 PE=1 SV=1	gi|922451644|ref|XP_013628700.1| PREDICTED: uncharacterized protein LOC106334864 [Brassica oleracea var. oleracea]
Rs495680	299.462	580.394	18.5294	0.0319255	-4.96915	3.29694e-38	2.2846e-36	R9	34498189	34499999	-	1811	Rs495680	GO:0030151;GO:0003824;GO:0030170	-	-	COG3217;virNOG07574	R	sp|O88994|MOSC2_RAT MOSC domain-containing protein 2, mitochondrial OS=Rattus norvegicus GN=Marc2 PE=2 SV=1	gi|685358472|ref|XP_009113899.1| PREDICTED: mitochondrial amidoxime reducing component 2-like [Brassica rapa] gi|923708716|ref|XP_013661808.1| PREDICTED: mitochondrial amidoxime reducing component 2-like [Brassica napus]
Rs414460	3133.71	5889.36	378.067	0.064195	-3.9614	3.30986e-38	2.28825e-36	R8	4397120	4398217	-	1098	Rs414460	GO:0009055;GO:0009535;GO:0005507;GO:0055114	K02638	-	COG3794;virNOG20093	C	sp|P42699|PLAS2_ARATH Plastocyanin major isoform, chloroplastic OS=Arabidopsis thaliana GN=DRT112 PE=1 SV=2	gi|923555174|ref|XP_013737932.1| PREDICTED: plastocyanin [Brassica napus] gi|674936608|emb|CDX96643.1| BnaA08g21860D [Brassica napus]
Rs587120	387.069	28.2509	745.887	26.4023	4.72259	3.46486e-38	2.38987e-36	RUS01908	198	4419	+	4222	Rs587120	GO:0005774;GO:0055085;GO:0016021;GO:0022891	-	-	virNOG09960	R	sp|Q6AWX0|XYLL2_ARATH D-xylose-proton symporter-like 2 OS=Arabidopsis thaliana GN=At5g17010 PE=1 SV=1	gi|685270268|ref|XP_009126155.1| PREDICTED: D-xylose-proton symporter-like 2 isoform X2 [Brassica rapa]
Rs584470	222.784	10.7215	434.846	40.5585	5.34193	3.57073e-38	2.45722e-36	R9	21640528	21641728	+	1201	Rs584470	GO:0000398;GO:0009409;GO:0009845;GO:0005681;GO:2000636;GO:2000630;GO:0015030;GO:0080188	K12855	-	virNOG11561;KOG0495	A	sp|O94906|PRP6_HUMAN Pre-mRNA-processing factor 6 OS=Homo sapiens GN=PRPF6 PE=1 SV=1	gi|922566136|ref|XP_013611344.1| PREDICTED: protein STABILIZED1 [Brassica oleracea var. oleracea]
Rs042500	237.31	461.702	12.9184	0.0279799	-5.15946	3.78943e-38	2.60173e-36	R2	42175487	42176470	-	984	Rs042500	-	-	-	virNOG26046;virNOG24331;virNOG23636	O	sp|Q9FYB5|DNJ11_ARATH Chaperone protein dnaJ 11, chloroplastic OS=Arabidopsis thaliana GN=ATJ11 PE=1 SV=2	gi|685256580|ref|XP_009147799.1| PREDICTED: chaperone protein dnaJ 11, chloroplastic [Brassica rapa]
Rs261680	435.876	36.3499	835.401	22.9822	4.52245	3.87838e-38	2.65669e-36	R5	29239024	29241755	+	2732	Rs261680	GO:0052692;GO:0005975;GO:0005773	K07407	-	virNOG06615	G	sp|Q42656|AGAL_COFAR Alpha-galactosidase OS=Coffea arabica PE=1 SV=1	gi|923713996|ref|XP_013663287.1| PREDICTED: alpha-galactosidase 3 [Brassica napus] gi|674961742|emb|CDX72148.1| BnaC08g27260D [Brassica napus]
Rs152040	117.699	234.362	1.03688	0.00442427	-7.82035	4.02034e-38	2.74763e-36	R4	1975198	1978835	-	3638	Rs152040	-	-	-	virNOG08974	S	sp|Q93YW0|EXEC1_ARATH Protein EXECUTER 1, chloroplastic OS=Arabidopsis thaliana GN=EX1 PE=1 SV=1	gi|685294637|ref|XP_009138201.1| PREDICTED: protein EXECUTER 1, chloroplastic-like [Brassica rapa]
Rs285010	96.2262	0	192.452	Inf	Inf	4.0334e-38	2.75027e-36	R5	44933585	44935267	+	1683	Rs285010	-	-	-	virNOG10867;braNOG16597;virNOG15587	S	-	gi|923803638|ref|XP_013688259.1| PREDICTED: uncharacterized protein LOC106392031 [Brassica napus]
Rs023770	157.423	310.879	3.9674	0.0127619	-6.29201	5.51035e-38	3.7488e-36	R1	13183803	13184979	+	1177	Rs023770	-	-	-	virNOG26987;virNOG12186	S	-	gi|923817850|ref|XP_013693118.1| PREDICTED: uncharacterized protein LOC106397107 [Brassica napus] gi|674933534|emb|CDX99829.1| BnaC05g22510D [Brassica napus]
Rs003190	100.234	200.467	0	0	-Inf	5.85126e-38	3.97168e-36	R1	1720771	1723589	-	2819	Rs003190	GO:0017053;GO:0007049	-	-	braNOG14773;virNOG17251	S	-	gi|674943363|emb|CDX89775.1| BnaA10g03070D [Brassica napus]
Rs133140	125.928	251.856	0	0	-Inf	8.63954e-38	5.85099e-36	R3	20910165	20912535	-	2371	Rs133140	-	-	-	-	-	-	gi|923871143|ref|XP_013709746.1| PREDICTED: glutathione S-transferase T3-like [Brassica napus]
Rs531460	99.3639	198.728	0	0	-Inf	8.7535e-38	5.91475e-36	RUS00169	18058	19122	-	1065	Rs531460	-	-	-	KOG1075;virNOG39980;virNOG27355	SR	sp|O04244|Y4200_ARATH Uncharacterized protein At4g02000 OS=Arabidopsis thaliana GN=At4g02000 PE=2 SV=1	gi|674929641|emb|CDY03688.1| BnaA02g15490D [Brassica napus]
Rs054830	990.032	1873.25	106.808	0.0570176	-4.13245	9.20589e-38	6.20639e-36	R2	35505704	35508313	-	2610	Rs054830	GO:0046872;GO:0016021;GO:0070469;GO:0055114;GO:0009916	K17893	-	virNOG15273	R	sp|Q56X52|AOX4_ARATH Ubiquinol oxidase 4, chloroplastic/chromoplastic OS=Arabidopsis thaliana GN=AOX4 PE=1 SV=2	gi|923543152|ref|XP_013734008.1| PREDICTED: ubiquinol oxidase 4, chloroplastic/chromoplastic-like [Brassica napus] gi|674950663|emb|CDX82927.1| BnaC01g13770D [Brassica napus]
Rs015690	392.514	24.1945	760.834	31.4466	4.97483	9.52591e-38	6.40767e-36	R1	8442922	8444638	-	1717	Rs015690	-	-	-	braNOG20227;braNOG06334;virNOG14080;virNOG40563	S	-	gi|922498884|ref|XP_013587476.1| PREDICTED: uncharacterized protein LOC106295991 isoform X2 [Brassica oleracea var. oleracea]
Rs416980	99.7659	199.532	0	0	-Inf	1.07604e-37	7.22179e-36	R8	5919976	5920714	-	739	Rs416980	-	K15168	-	virNOG03129	K	-	gi|923692802|ref|XP_013657122.1| PREDICTED: mediator of RNA polymerase II transcription subunit 25-like [Brassica napus]
Rs467680	94.0456	0	188.091	Inf	Inf	1.26845e-37	8.49408e-36	R9	16544470	16547651	-	3182	Rs467680	GO:0010508	-	-	virNOG06007	S	-	gi|685357430|ref|XP_009113489.1| PREDICTED: uncharacterized protein LOC103838796 [Brassica rapa]
Rs041730	151.009	299.804	2.21437	0.00738608	-7.08097	1.73332e-37	1.15811e-35	R2	43234822	43236751	+	1930	Rs041730	GO:0008270;GO:0055114;GO:0016491	K00083	-	virNOG01639;virNOG02079	Q	sp|Q02971|CADH7_ARATH Cinnamyl alcohol dehydrogenase 7 OS=Arabidopsis thaliana GN=CAD7 PE=1 SV=2	gi|923507485|ref|XP_013732698.1| PREDICTED: cinnamyl alcohol dehydrogenase 7-like isoform X1 [Brassica napus]
Rs467760	93.1821	0	186.364	Inf	Inf	1.74189e-37	1.16123e-35	R9	16599395	16601001	-	1607	Rs467760	GO:0016021	-	-	virNOG02357	S	sp|Q8L586|Y4958_ARATH Uncharacterized membrane protein At4g09580 OS=Arabidopsis thaliana GN=At4g09580 PE=1 SV=1	gi|685357532|ref|XP_009113534.1| PREDICTED: uncharacterized membrane protein At4g09580 [Brassica rapa] gi|923689499|ref|XP_013656110.1| PREDICTED: uncharacterized membrane protein At4g09580 [Brassica napus]
Rs297130	119.309	0.275301	238.342	865.749	9.75781	1.74806e-37	1.16275e-35	R6	3422546	3425344	-	2799	Rs297130	-	-	-	virNOG32977;KOG1987	D	sp|Q9FPT1|UBP12_ARATH Ubiquitin carboxyl-terminal hydrolase 12 OS=Arabidopsis thaliana GN=UBP12 PE=1 SV=2	gi|923920542|ref|XP_013729553.1| PREDICTED: probable inactive serine/threonine-protein kinase fnkC [Brassica napus]
Rs404100	98.0294	196.059	0	0	-Inf	2.31573e-37	1.53692e-35	R7	1948513	1950036	+	1524	Rs404100	-	-	-	virNOG18446	S	sp|Q0V865|FAFL_ARATH Protein FAF-like, chloroplastic OS=Arabidopsis thaliana GN=At5g22090 PE=2 SV=1	gi|685375101|ref|XP_009120687.1| PREDICTED: protein FAF-like, chloroplastic [Brassica rapa] gi|923728319|ref|XP_013667207.1| PREDICTED: protein FAF-like, chloroplastic [Brassica napus] gi|674940869|emb|CDX92383.1| BnaA10g14220D [Brassica napus]
Rs078100	110.45	0.550603	220.348	400.195	8.64456	2.64968e-37	1.75467e-35	R2	23315615	23319130	+	3516	Rs078100	GO:0016042;GO:0004435;GO:0005622;GO:0004871;GO:0035556	K05857	-	virNOG28784;NOG02163	TI	sp|Q39032|PLCD1_ARATH Phosphoinositide phospholipase C 1 OS=Arabidopsis thaliana GN=PLC1 PE=2 SV=1	gi|923526191|ref|XP_013683533.1| PREDICTED: phosphoinositide phospholipase C 1-like isoform X1 [Brassica napus]
Rs574020	96.5981	193.196	0	0	-Inf	2.96512e-37	1.95921e-35	RUS01217	14603	16311	+	1709	Rs574020	GO:0016021;GO:0005789	K13989	-	virNOG02714	S	sp|Q8VZ96|DER21_ARATH Derlin-2.1 OS=Arabidopsis thaliana GN=DER2.1 PE=2 SV=3	gi|685344580|ref|XP_009108530.1| PREDICTED: derlin-2.1-like [Brassica rapa] gi|922434936|ref|XP_013623372.1| PREDICTED: derlin-2.1-like [Brassica oleracea var. oleracea] gi|923689576|ref|XP_013656135.1| PREDICTED: derlin-2.1-like [Brassica napus] gi|674957038|emb|CDX76397.1| BnaA08g10030D [Brassica napus]
Rs318220	92.9233	0	185.847	Inf	Inf	2.99151e-37	1.97228e-35	R6	17993432	17994822	+	1391	Rs318220	-	-	-	virNOG14192;euNOG08690;virNOG01562	R	sp|Q9LU91|SKI14_ARATH F-box protein SKIP14 OS=Arabidopsis thaliana GN=SKIP14 PE=1 SV=1	gi|922419378|ref|XP_013613608.1| PREDICTED: F-box protein SKIP14-like [Brassica oleracea var. oleracea]
Rs077550	119.398	237.451	1.3453	0.0056656	-7.46356	4.12878e-37	2.71608e-35	R2	23752142	23753644	-	1503	Rs077550	GO:0005576	-	-	virNOG22242;virNOG19296	S	sp|Q40374|PR1_MEDTR Pathogenesis-related protein PR-1 OS=Medicago truncatula GN=PR-1 PE=2 SV=1	gi|923535421|ref|XP_013713834.1| PREDICTED: pathogenesis-related protein PR-1-like [Brassica napus] gi|923916328|ref|XP_013727660.1| PREDICTED: pathogenesis-related protein PR-1-like [Brassica napus] gi|674874472|emb|CDY58847.1| BnaA02g35230D [Brassica napus]
Rs119670	116.338	0	232.677	Inf	Inf	5.60575e-37	3.67959e-35	R3	16031245	16033769	-	2525	Rs119670	GO:0008483;GO:0030170	K00827	-	COG0160;virNOG14129	E	sp|Q94AL9|AGT22_ARATH Alanine--glyoxylate aminotransferase 2 homolog 2, mitochondrial OS=Arabidopsis thaliana GN=AGT3 PE=2 SV=2	gi|922455698|ref|XP_013630039.1| PREDICTED: alanine--glyoxylate aminotransferase 2 homolog 2, mitochondrial isoform X1 [Brassica oleracea var. oleracea] gi|923862780|ref|XP_013707082.1| PREDICTED: alanine--glyoxylate aminotransferase 2 homolog 2, mitochondrial-like isoform X1 [Brassica napus]
Rs111070	122.546	243.438	1.65372	0.00679318	-7.2017	6.00452e-37	3.9327e-35	R3	4446386	4448365	-	1980	Rs111070	GO:0006810;GO:0016021;GO:0005886	-	-	virNOG30984;virNOG13817	SU	sp|Q84WF5|VAMPL_ARATH Probable VAMP-like protein At1g33475 OS=Arabidopsis thaliana GN=At1g33475 PE=2 SV=1	gi|922433976|ref|XP_013623065.1| PREDICTED: probable VAMP-like protein At1g33475 [Brassica oleracea var. oleracea] gi|674928265|emb|CDY05086.1| BnaC03g28840D [Brassica napus]
Rs122150	91.0985	0	182.197	Inf	Inf	7.41703e-37	4.8472e-35	R3	11318106	11320634	-	2529	Rs122150	-	-	-	KOG1075;virNOG27355	R	-	gi|923841994|ref|XP_013701144.1| PREDICTED: uncharacterized protein LOC106405083 [Brassica napus]
Rs119570	102.35	0.550603	204.149	370.773	8.53439	7.55525e-37	4.92675e-35	R3	15983609	15985424	-	1816	Rs119570	GO:0032784;GO:0005634;GO:0003677;GO:0006357;GO:0008270	K03145	-	virNOG07176	K	sp|Q15560|TCEA2_HUMAN Transcription elongation factor A protein 2 OS=Homo sapiens GN=TCEA2 PE=1 SV=1	gi|685284721|ref|XP_009133264.1| PREDICTED: transcription elongation factor A protein 2 [Brassica rapa]
Rs452120	435.01	36.4425	833.578	22.8738	4.51562	8.7588e-37	5.69913e-35	R9	1954398	1955676	+	1279	Rs452120	GO:0061630;GO:0005524;GO:0006281;GO:0031625;GO:0005737;GO:0016574;GO:0043161;GO:0000209	K10573	-	virNOG11526;COG5078	O	sp|P25866|UBC2_WHEAT Ubiquitin-conjugating enzyme E2 2 OS=Triticum aestivum GN=UBC2 PE=1 SV=1	gi|226506290|ref|NP_001146868.1| ubiquitin-conjugating enzyme E2-17 kDa [Zea mays] gi|226528892|ref|NP_001150120.1| uncharacterized protein LOC100283749 [Zea mays] gi|226532534|ref|NP_001149671.1| ubiquitin-conjugating enzyme E2-17 kDa [Zea mays] gi|195604440|gb|ACG24050.1| ubiquitin-conjugating enzyme E2-17 kDa [Zea mays] gi|195605376|gb|ACG24518.1| ubiquitin-conjugating enzyme E2-17 kDa [Zea ma…
Rs510950	125.991	249.904	2.07738	0.00831271	-6.91046	9.71671e-37	6.30868e-35	RUS00268	25912	27850	-	1939	Rs510950	-	-	-	virNOG20298;virNOG18780	L	sp|Q8BR93|HARB1_MOUSE Putative nuclease HARBI1 OS=Mus musculus GN=Harbi1 PE=2 SV=1	gi|923632747|ref|XP_013751244.1| PREDICTED: putative nuclease HARBI1 [Brassica napus]
Rs111430	91.4723	0	182.945	Inf	Inf	9.81693e-37	6.35992e-35	R3	4509000	4511746	+	2747	Rs111430	GO:0052689;GO:0006482;GO:0005773	K13617	-	virNOG07304	R	sp|Q58DN4|PPME1_BOVIN Protein phosphatase methylesterase 1 OS=Bos taurus GN=PPME1 PE=2 SV=3	gi|923898228|ref|XP_013719681.1| PREDICTED: protein phosphatase methylesterase 1-like [Brassica napus]
Rs279770	265.073	530.145	0	0	-Inf	1.04389e-36	6.74823e-35	R5	40915718	40917851	+	2134	Rs279770	-	-	-	euNOG40402;virNOG04967	SK	sp|O82804|ELF3_ARATH Protein EARLY FLOWERING 3 OS=Arabidopsis thaliana GN=ELF3 PE=1 SV=1	gi|674883563|emb|CDY48882.1| BnaA03g36210D [Brassica napus]
Rs411730	90.1765	0	180.353	Inf	Inf	1.2496e-36	8.06061e-35	R8	2938027	2939879	+	1853	Rs411730	-	-	-	virNOG23599	S	-	gi|923838706|ref|XP_013700100.1| PREDICTED: uncharacterized protein LOC106403866 [Brassica napus]
Rs525540	95.0197	190.039	0	0	-Inf	1.39821e-36	8.99977e-35	RUS00170	86352	90678	+	4327	Rs525540	GO:0003824	K01115	-	virNOG08466;virNOG32990	I	sp|O23078|PLDB2_ARATH Phospholipase D beta 2 OS=Arabidopsis thaliana GN=PLDBETA2 PE=2 SV=3	gi|923926418|ref|XP_013732167.1| PREDICTED: phospholipase D beta 2-like [Brassica napus]
Rs152610	89.7445	0	179.489	Inf	Inf	2.26296e-36	1.45345e-34	R4	2286941	2289340	+	2400	Rs152610	GO:0016021;GO:0005886	K15281	-	virNOG02100	G	sp|Q95YI5|US74C_DROME UDP-sugar transporter UST74c OS=Drosophila melanogaster GN=frc PE=1 SV=2	gi|297798730|ref|XP_002867249.1| hypothetical protein ARALYDRAFT_491505 [Arabidopsis lyrata subsp. lyrata] gi|297313085|gb|EFH43508.1| hypothetical protein ARALYDRAFT_491505 [Arabidopsis lyrata subsp. lyrata]
Rs487130	229.849	445.858	13.84	0.0310414	-5.00966	2.2734e-36	1.45702e-34	R9	28882868	28885252	-	2385	Rs487130	GO:0050661;GO:0004499;GO:0050660;GO:0055114	-	-	virNOG09774	Q	sp|Q94BV5|GSXL4_ARATH Flavin-containing monooxygenase FMO GS-OX-like 4 OS=Arabidopsis thaliana GN=At1g62600 PE=2 SV=1	gi|923926368|ref|XP_013732145.1| PREDICTED: flavin-containing monooxygenase FMO GS-OX-like 4 isoform X1 [Brassica napus] gi|923926370|ref|XP_013732146.1| PREDICTED: flavin-containing monooxygenase FMO GS-OX-like 4 isoform X2 [Brassica napus] gi|674901128|emb|CDY31816.1| BnaC09g13330D [Brassica napus]
Rs083490	89.4031	0	178.806	Inf	Inf	2.30629e-36	1.47494e-34	R2	17504497	17505630	-	1134	Rs083490	GO:0005840;GO:0006412;GO:0003735	K02949	-	virNOG02008;virNOG16057	J	sp|P42733|RS113_ARATH 40S ribosomal protein S11-3 OS=Arabidopsis thaliana GN=RPS11C PE=2 SV=2	gi|685262630|ref|XP_009151636.1| PREDICTED: 40S ribosomal protein S11-3 [Brassica rapa] gi|922411998|ref|XP_013636844.1| PREDICTED: 40S ribosomal protein S11-3-like [Brassica oleracea var. oleracea] gi|923510927|ref|XP_013745283.1| PREDICTED: 40S ribosomal protein S11-3-like [Brassica napus] gi|923928685|ref|XP_013733182.1| PREDICTED: 40S ribosomal protein S11-3-like [Brassica napus] gi|674950414…
Rs017840	89.1282	0	178.256	Inf	Inf	2.61855e-36	1.67106e-34	R1	9282733	9284549	+	1817	Rs017840	GO:0016021	-	-	virNOG22489;KOG0180	SO	-	gi|674925229|emb|CDY08180.1| BnaA06g15460D [Brassica napus]
Rs022000	89.3966	0	178.793	Inf	Inf	2.78045e-36	1.76971e-34	R1	12189468	12190974	+	1507	Rs022000	GO:0006810;GO:0005622	-	-	KOG2104;virNOG19933	U	sp|Q9C7F5|NTF2_ARATH Nuclear transport factor 2 OS=Arabidopsis thaliana GN=NTF2 PE=2 SV=1	gi|923711197|ref|XP_013662495.1| PREDICTED: nuclear transport factor 2-like [Brassica napus]
Rs362450	395.678	756.756	34.6001	0.0457216	-4.45098	2.78499e-36	1.76971e-34	R6	51452837	51454821	-	1985	Rs362450	GO:0009055;GO:0006457;GO:0005506;GO:0009507	-	-	virNOG07373	O	sp|Q3AF07|DNAJ_CARHZ Chaperone protein DnaJ OS=Carboxydothermus hydrogenoformans (strain Z-2901 / DSM 6008) GN=dnaJ PE=3 SV=1	gi|565473689|ref|XP_006294528.1| hypothetical protein CARUB_v10023558mg [Capsella rubella] gi|482563236|gb|EOA27426.1| hypothetical protein CARUB_v10023558mg [Capsella rubella]
Rs422330	95.0093	0.372697	189.646	508.848	8.99109	2.92902e-36	1.85729e-34	R8	9268627	9273478	-	4852	Rs422330	GO:0005829	K14544	-	virNOG02321	S	sp|Q6NRY2|NOL6_XENLA Nucleolar protein 6 OS=Xenopus laevis GN=nol6 PE=2 SV=2	gi|922453345|ref|XP_013629261.1| PREDICTED: nucleolar protein 6 [Brassica oleracea var. oleracea] gi|923793954|ref|XP_013685172.1| PREDICTED: nucleolar protein 6-like [Brassica napus] gi|923795315|ref|XP_013685608.1| PREDICTED: nucleolar protein 6-like isoform X1 [Brassica napus] gi|923795317|ref|XP_013685609.1| PREDICTED: nucleolar protein 6-like isoform X2 [Brassica napus]
Rs239320	7010.7	14015.5	5.9223	0.000422554	-11.2086	3.33828e-36	2.11231e-34	R5	12832562	12841942	+	9381	Rs239320	GO:0055114;GO:0016491	K00574	-	COG2907;virNOG01364	R	sp|P0A9H7|CFA_ECOLI Cyclopropane-fatty-acyl-phospholipid synthase OS=Escherichia coli (strain K12) GN=cfa PE=1 SV=2	gi|922515663|ref|XP_013592967.1| PREDICTED: uncharacterized protein LOC106301168 [Brassica oleracea var. oleracea]
Rs049110	324.419	10.8852	637.954	58.6076	5.87302	3.51959e-36	2.22232e-34	R2	38881476	38883772	+	2297	Rs049110	GO:0016788	-	-	virNOG07777	R	sp|Q9SVU5|GDL67_ARATH GDSL esterase/lipase At4g28780 OS=Arabidopsis thaliana GN=At4g28780 PE=2 SV=1	gi|567218562|ref|XP_006412910.1| hypothetical protein EUTSA_v10025523mg [Eutrema salsugineum] gi|557114080|gb|ESQ54363.1| hypothetical protein EUTSA_v10025523mg [Eutrema salsugineum]
Rs381490	160.296	315.088	5.50369	0.0174671	-5.83921	3.57333e-36	2.2515e-34	R7	15447069	15451879	+	4811	Rs381490	-	-	-	virNOG02121	F	sp|Q54XC1|5NTC_DICDI Cytosolic purine 5&apos;-nucleotidase OS=Dictyostelium discoideum GN=nt5c2 PE=3 SV=1	gi|923783626|ref|XP_013682542.1| PREDICTED: 5&apos;-nucleotidase domain-containing protein 4-like [Brassica napus]
Rs378090	737.116	1393.38	80.8563	0.0580291	-4.10708	3.94674e-36	2.48154e-34	R7	13719724	13721212	-	1489	Rs378090	-	-	-	-	-	-	-
Rs001150	100.606	201.212	0	0	-Inf	4.78159e-36	3.00015e-34	R1	729115	730285	-	1171	Rs001150	-	-	-	-	-	-	-
Rs410920	116.33	2.04139	230.619	112.972	6.81982	5.9199e-36	3.70657e-34	R8	2471601	2473860	+	2260	Rs410920	GO:0016021;GO:0008270	-	-	virNOG02464	O	sp|Q9LN71|RING1_ARATH E3 ubiquitin-protein ligase At1g12760 OS=Arabidopsis thaliana GN=At1g12760 PE=2 SV=1	gi|923764203|ref|XP_013677856.1| PREDICTED: E3 ubiquitin-protein ligase At1g12760-like isoform X2 [Brassica napus]
Rs150760	109.445	217.845	1.04413	0.00479299	-7.70486	6.27636e-36	3.92154e-34	R4	1210415	1212379	-	1965	Rs150760	-	-	-	virNOG40077;virNOG29188;virNOG29496	S	-	gi|685295025|ref|XP_009138400.1| PREDICTED: glutamic acid-rich protein [Brassica rapa]
Rs226570	87.8536	0	175.707	Inf	Inf	7.96881e-36	4.96861e-34	R5	4257856	4259526	-	1671	Rs226570	-	-	-	virNOG15974	U	sp|Q8GYH6|RTNLP_ARATH Reticulon-like protein B16 OS=Arabidopsis thaliana GN=RTNLB16 PE=2 SV=1	gi|674932352|emb|CDY00975.1| BnaC05g42250D [Brassica napus]
Rs351130	91.5475	183.095	0	0	-Inf	8.68167e-36	5.40181e-34	R6	43108734	43111248	+	2515	Rs351130	GO:0005488	K10401	-	virNOG11779	Z	sp|Q1MTQ1|TEA2_SCHPO Kinesin-like protein tea2 OS=Schizosaccharomyces pombe (strain 972 / ATCC 24843) GN=tea2 PE=1 SV=1	gi|674946496|emb|CDX86958.1| BnaC03g52280D [Brassica napus]
Rs556980	97.1199	193.935	0.304796	0.00157164	-9.31351	9.55099e-36	5.93035e-34	RUS00340	68224	77813	-	9590	Rs556980	-	K10706	-	virNOG00749	A	sp|O94387|YGSA_SCHPO Uncharacterized ATP-dependent helicase C29A10.10c OS=Schizosaccharomyces pombe (strain 972 / ATCC 24843) GN=SPBC29A10.10c PE=3 SV=1	gi|685367540|ref|XP_009117747.1| PREDICTED: uncharacterized protein LOC103842833 isoform X1 [Brassica rapa]
Rs589740	171.723	336.094	7.35202	0.0218749	-5.51458	1.02078e-35	6.32505e-34	R4	22673229	22674209	-	981	Rs589740	-	-	-	virNOG25318	S	-	gi|674910751|emb|CDY22347.1| BnaA06g36690D [Brassica napus]
Rs291530	108.662	217.324	0	0	-Inf	1.05387e-35	6.51657e-34	R6	1298187	1299182	+	996	Rs291530	GO:0009052;GO:0004751	K01807	-	virNOG01660	G	sp|Q9ZU38|RPIA_ARATH Probable ribose-5-phosphate isomerase OS=Arabidopsis thaliana GN=At2g01290 PE=2 SV=1	gi|674911928|emb|CDY21110.1| BnaA01g33410D [Brassica napus]
Rs113900	97.3416	194.313	0.369667	0.00190242	-9.03795	1.07792e-35	6.65146e-34	R3	11610917	11612972	+	2056	Rs113900	-	K13335	-	virNOG05123	U	sp|Q8S8S1|PEX16_ARATH Peroxisome biogenesis protein 16 OS=Arabidopsis thaliana GN=PEX16 PE=1 SV=1	gi|923545665|ref|XP_013734818.1| PREDICTED: peroxisome biogenesis protein 16-like [Brassica napus]
Rs000170	108.262	215.419	1.10537	0.00513129	-7.60646	1.15969e-35	7.14129e-34	R1	508313	510140	+	1828	Rs000170	GO:0043231;GO:0004739;GO:0055114;GO:0006086	K00161	-	virNOG00924	C	sp|O24457|ODPA3_ARATH Pyruvate dehydrogenase E1 component subunit alpha-3, chloroplastic OS=Arabidopsis thaliana GN=PDH-E1 ALPHA PE=1 SV=1	gi|923725430|ref|XP_013666346.1| PREDICTED: pyruvate dehydrogenase E1 component subunit alpha-3, chloroplastic-like isoform X1 [Brassica napus] gi|674943597|emb|CDX90009.1| BnaA10g00730D [Brassica napus]
Rs416560	92.8353	0.372697	185.298	497.181	8.95763	1.17248e-35	7.20519e-34	R8	5715471	5718245	-	2775	Rs416560	GO:0016616	-	-	virNOG16720	R	sp|Q9LDD4|ARID2_ARATH AT-rich interactive domain-containing protein 2 OS=Arabidopsis thaliana GN=ARID2 PE=2 SV=1	gi|674872537|emb|CDY61626.1| BnaA08g19780D [Brassica napus]
Rs102990	289.097	23.341	554.852	23.7715	4.57116	1.28634e-35	7.88865e-34	R2	598297	600708	-	2412	Rs102990	GO:0006886;GO:0005484;GO:0061025;GO:0005622;GO:0016021	K08503	-	virNOG10583;KOG3202	U	sp|Q94KK7|SYP52_ARATH Syntaxin-52 OS=Arabidopsis thaliana GN=SYP52 PE=1 SV=1	gi|685274773|ref|XP_009128371.1| PREDICTED: syntaxin-52 isoform X1 [Brassica rapa] gi|685274779|ref|XP_009128374.1| PREDICTED: syntaxin-52 isoform X3 [Brassica rapa]
Rs151340	87.076	0	174.152	Inf	Inf	1.40122e-35	8.57561e-34	R4	1616198	1617695	-	1498	Rs151340	GO:0006120;GO:0005747	K03965	-	virNOG21522	C	sp|Q945M1|NDUB9_ARATH NADH dehydrogenase [ubiquinone] 1 beta subcomplex subunit 9 OS=Arabidopsis thaliana GN=CIB22 PE=2 SV=1	gi|567217134|ref|XP_006412196.1| hypothetical protein EUTSA_v10026594mg [Eutrema salsugineum] gi|923689699|ref|XP_013656169.1| PREDICTED: NADH dehydrogenase [ubiquinone] 1 beta subcomplex subunit 9-like [Brassica napus] gi|557113366|gb|ESQ53649.1| hypothetical protein EUTSA_v10026594mg [Eutrema salsugineum] gi|674956939|emb|CDX76298.1| BnaA08g11020D [Brassica napus]
Rs409340	520.582	50.9733	990.191	19.4257	4.27989	1.7595e-35	1.07462e-33	R8	1869233	1871942	-	2710	Rs409340	GO:0005740;GO:0048046;GO:0009555;GO:0009506;GO:0006007;GO:0010118;GO:0046537;GO:0005829;GO:0005886;GO:0009507;GO:0030145	K15633	-	virNOG01222	G	sp|O04499|PMG1_ARATH 2,3-bisphosphoglycerate-independent phosphoglycerate mutase 1 OS=Arabidopsis thaliana GN=PGM1 PE=2 SV=3	gi|922552440|ref|XP_013604208.1| PREDICTED: 2,3-bisphosphoglycerate-independent phosphoglycerate mutase 1 [Brassica oleracea var. oleracea]
Rs434170	95.8964	191.488	0.304796	0.00159172	-9.2952	1.8858e-35	1.14941e-33	R8	28485704	28486591	+	888	Rs434170	-	K10863	-	-	-	-	gi|674876386|emb|CDY56063.1| BnaCnng29810D [Brassica napus]
Rs285080	85.4676	0	170.935	Inf	Inf	2.20938e-35	1.3439e-33	R5	44884375	44885534	-	1160	Rs285080	-	-	-	-	-	-	-
Rs539000	376.111	723.103	29.1189	0.0402694	-4.63417	2.23887e-35	1.35907e-33	RUS00149	77479	79808	+	2330	Rs539000	-	-	-	KOG2662;virNOG08090	P	sp|Q9LJN2|MRS23_ARATH Magnesium transporter MRS2-3 OS=Arabidopsis thaliana GN=MRS2-3 PE=1 SV=1	gi|922499737|ref|XP_013587737.1| PREDICTED: magnesium transporter MRS2-3 [Brassica oleracea var. oleracea]
Rs363440	85.3272	0	170.654	Inf	Inf	2.28742e-35	1.38572e-33	R6	52082320	52084838	-	2519	Rs363440	GO:0005768;GO:0005802	-	-	virNOG06619	S	-	gi|922513068|ref|XP_013592116.1| PREDICTED: uncharacterized protein At1g04910 isoform X1 [Brassica oleracea var. oleracea]
Rs185420	85.88	0	171.76	Inf	Inf	2.56988e-35	1.55369e-33	R4	22539287	22540248	+	962	Rs185420	-	-	-	virNOG03146;KOG2469	F	sp|Q54XC1|5NTC_DICDI Cytosolic purine 5&apos;-nucleotidase OS=Dictyostelium discoideum GN=nt5c2 PE=3 SV=1	gi|922518401|ref|XP_013593862.1| PREDICTED: 5&apos;-nucleotidase domain-containing protein 4 isoform X2 [Brassica oleracea var. oleracea]
Rs518290	261.419	519.115	3.72385	0.00717347	-7.12311	2.66838e-35	1.60998e-33	RUS00189	22217	23915	-	1699	Rs518290	GO:0016021	-	-	virNOG02357	S	sp|Q8L586|Y4958_ARATH Uncharacterized membrane protein At4g09580 OS=Arabidopsis thaliana GN=At4g09580 PE=1 SV=1	gi|685357532|ref|XP_009113534.1| PREDICTED: uncharacterized membrane protein At4g09580 [Brassica rapa] gi|923689499|ref|XP_013656110.1| PREDICTED: uncharacterized membrane protein At4g09580 [Brassica napus]
Rs353550	85.0552	0	170.11	Inf	Inf	3.35325e-35	2.01912e-33	R6	45653130	45654784	-	1655	Rs353550	GO:0005506;GO:0016021	-	-	virNOG05247	S	-	gi|727642581|ref|XP_010492657.1| PREDICTED: uncharacterized protein LOC104770008 isoform X2 [Camelina sativa]
Rs247390	84.8031	0	169.606	Inf	Inf	3.56933e-35	2.1449e-33	R5	19202679	19204197	+	1519	Rs247390	-	-	-	-	-	-	gi|923822983|ref|XP_013694926.1| PREDICTED: uncharacterized protein LOC106398983 [Brassica napus]
Rs199210	1741.02	3475	7.0313	0.00202339	-8.94901	3.90734e-35	2.3433e-33	R4	35669888	35672641	+	2754	Rs199210	GO:0008970;GO:0004806;GO:0047714;GO:0006629;GO:0009507	-	-	virNOG08885	I	sp|Q3EBR6|PLA16_ARATH Phospholipase A1-Igamma2, chloroplastic OS=Arabidopsis thaliana GN=At2g30550 PE=1 SV=2	gi|685300707|ref|XP_009141072.1| PREDICTED: phospholipase A1-Igamma2, chloroplastic [Brassica rapa]
Rs176960	91.0893	0.306389	181.872	593.598	9.21334	5.24501e-35	3.13923e-33	R4	16221672	16223666	+	1995	Rs176960	-	-	-	virNOG01416;virNOG09766	SR	sp|Q5PP26|PII2_ARATH Piriformospora indica-insensitive protein 2 OS=Arabidopsis thaliana GN=PII-2 PE=2 SV=1	gi|685325171|ref|XP_009152122.1| PREDICTED: piriformospora indica-insensitive protein 2 [Brassica rapa]
Rs571080	83.94	0	167.88	Inf	Inf	6.0763e-35	3.6295e-33	RUS01128	14542	15108	-	567	Rs571080	GO:0009733	-	-	virNOG34268;virNOG21473;virNOG24538	S	sp|P33083|AX6B_SOYBN Auxin-induced protein 6B OS=Glycine max PE=2 SV=1	gi|685361655|ref|XP_009115238.1| PREDICTED: indole-3-acetic acid-induced protein ARG7-like [Brassica rapa]
Rs165580	263.891	19.7376	508.044	25.74	4.68594	6.09943e-35	3.63604e-33	R4	9206103	9209018	+	2916	Rs165580	GO:0003677;GO:0008270	-	-	virNOG10506	K	sp|Q9SD34|C3H44_ARATH Zinc finger CCCH domain-containing protein 44 OS=Arabidopsis thaliana GN=At3g51120 PE=2 SV=3	gi|922533121|ref|XP_013598039.1| PREDICTED: zinc finger CCCH domain-containing protein 44 isoform X2 [Brassica oleracea var. oleracea]
Rs091870	274.97	21.2467	528.693	24.8836	4.63712	6.63261e-35	3.94601e-33	R2	20372886	20379121	+	6236	Rs091870	GO:0007165;GO:0043547;GO:0005096	-	-	virNOG02654	T	sp|Q8RWQ4|RGAP7_ARATH Rho GTPase-activating protein 7 OS=Arabidopsis thaliana GN=ROPGAP7 PE=2 SV=1	gi|923756946|ref|XP_013676047.1| PREDICTED: rho GTPase-activating protein 7-like isoform X2 [Brassica napus]
Rs384410	93.7182	187.067	0.369667	0.00197612	-8.98311	6.95602e-35	4.13019e-33	R7	12096032	12097621	+	1590	Rs384410	GO:0043022;GO:0005509;GO:0016021	K17800	-	KOG1043;virNOG00191	S	-	gi|923904613|ref|XP_013722449.1| PREDICTED: LETM1 and EF-hand domain-containing protein 1, mitochondrial [Brassica napus] gi|923904615|ref|XP_013722450.1| PREDICTED: LETM1 and EF-hand domain-containing protein 1, mitochondrial [Brassica napus] gi|674893547|emb|CDY39281.1| BnaC06g27100D [Brassica napus]
Rs202850	83.9927	0	167.985	Inf	Inf	7.25934e-35	4.30174e-33	R4	39041431	39043345	-	1915	Rs202850	GO:0055085;GO:0016021	-	-	virNOG00196	C	sp|Q54MZ4|MCFB_DICDI Mitochondrial substrate carrier family protein B OS=Dictyostelium discoideum GN=mcfB PE=3 SV=1	gi|923835016|ref|XP_013698871.1| PREDICTED: mitochondrial substrate carrier family protein B-like [Brassica napus] gi|674940214|emb|CDX93344.1| BnaC04g45520D [Brassica napus]
Rs262090	94.5137	0.581691	188.446	323.962	8.33968	7.78058e-35	4.60148e-33	R5	29430909	29436033	+	5125	Rs262090	GO:0004252;GO:0006508;GO:0016021	-	-	virNOG04318;virNOG11770	S	sp|Q5ZJQ8|UBAC2_CHICK Ubiquitin-associated domain-containing protein 2 OS=Gallus gallus GN=UBAC2 PE=2 SV=1	gi|15228999|ref|NP_191233.1| ubiquitin-associated (UBA) protein [Arabidopsis thaliana] gi|75173983|sp|Q9LET3.1|RBL20_ARATH RecName: Full=Rhomboid-like protein 20; Short=AtRBL20 gi|9662993|emb|CAC00737.1| putative protein [Arabidopsis thaliana] gi|21553945|gb|AAM63026.1| unknown [Arabidopsis thaliana] gi|28950711|gb|AAO63279.1| At3g56740 [Arabidopsis thaliana] gi|110735889|dbj|BAE99920.1| hypothet…
Rs550530	158.047	0	316.094	Inf	Inf	9.42831e-35	5.56494e-33	R3	517619	518501	+	883	Rs550530	GO:0005634;GO:0006414;GO:0003735;GO:0022626	K02942	-	COG2058;NOG99649;virNOG36210	J	sp|O23095|RLA12_ARATH 60S acidic ribosomal protein P1-2 OS=Arabidopsis thaliana GN=RPP1B PE=1 SV=2	gi|18411448|ref|NP_567190.1| 60S acidic ribosomal protein P1-2 [Arabidopsis thaliana] gi|30678744|ref|NP_849278.1| 60S acidic ribosomal protein P1-2 [Arabidopsis thaliana] gi|41019478|sp|O23095.2|RLA12_ARATH RecName: Full=60S acidic ribosomal protein P1-2 gi|13605597|gb|AAK32792.1|AF361624_1 AT4g00810/A_TM018A10_9 [Arabidopsis thaliana] gi|15777871|gb|AAL05896.1| AT4g00810/A_TM018A10_9 [Arabidops…
Rs307130	106.344	1.43868	211.248	146.835	7.19805	1.08029e-34	6.36368e-33	R6	10964032	10968267	-	4236	Rs307130	GO:0006355	K11644	-	virNOG09641;COG5602	B	sp|Q9XIE1|SNL5_ARATH Paired amphipathic helix protein Sin3-like 5 OS=Arabidopsis thaliana GN=SNL5 PE=2 SV=3	gi|923744795|ref|XP_013672329.1| PREDICTED: paired amphipathic helix protein Sin3-like 5 isoform X2 [Brassica napus]
Rs282560	889.251	1672.69	105.811	0.0632578	-3.98261	1.23788e-34	7.27764e-33	R5	42131869	42133916	+	2048	Rs282560	GO:0004674;GO:0007165;GO:0005524;GO:0006468	K07198	-	virNOG33122;virNOG04106	T	sp|Q8RWC9|CIPK1_ARATH CBL-interacting serine/threonine-protein kinase 1 OS=Arabidopsis thaliana GN=CIPK1 PE=1 SV=2	gi|685289172|ref|XP_009135532.1| PREDICTED: CBL-interacting serine/threonine-protein kinase 1-like [Brassica rapa]
Rs572510	83.2961	0	166.592	Inf	Inf	1.44385e-34	8.47191e-33	RUS01183	14479	15606	+	1128	Rs572510	-	-	-	virNOG24087	S	-	gi|922454543|ref|XP_013629656.1| PREDICTED: uncharacterized protein LOC106335627 isoform X1 [Brassica oleracea var. oleracea]
Rs526780	85.9973	171.995	0	0	-Inf	1.65097e-34	9.66821e-33	RUS00222	15477	16471	-	995	Rs526780	GO:0005634;GO:0003677;GO:0006355	-	-	virNOG32615;virNOG00444;virNOG29918	SK	sp|Q9MA17|SMB_ARATH Protein SOMBRERO OS=Arabidopsis thaliana GN=SMB PE=1 SV=1	gi|922563781|ref|XP_013610161.1| PREDICTED: NAC domain-containing protein 41 [Brassica oleracea var. oleracea] gi|923699576|ref|XP_013659277.1| PREDICTED: NAC domain-containing protein 41-like [Brassica napus] gi|923774252|ref|XP_013680453.1| PREDICTED: NAC domain-containing protein 41-like [Brassica napus] gi|674961888|emb|CDX71656.1| BnaC09g26970D [Brassica napus]
Rs382590	204.594	396.778	12.4103	0.0312777	-4.99872	1.91238e-34	1.11771e-32	R7	14630381	14631696	-	1316	Rs382590	GO:0006457;GO:0003755;GO:0016021;GO:0000413	-	-	virNOG03158;virNOG30652	O	sp|Q8LB65|FK173_ARATH Peptidyl-prolyl cis-trans isomerase FKBP17-3, chloroplastic OS=Arabidopsis thaliana GN=FKBP17-3 PE=2 SV=1	gi|685334620|ref|XP_009104802.1| PREDICTED: peptidyl-prolyl cis-trans isomerase FKBP17-3, chloroplastic [Brassica rapa]
Rs050400	703.601	1324.89	82.3108	0.0621264	-4.00865	1.91997e-34	1.11996e-32	R2	33377004	33379910	-	2907	Rs050400	GO:0005524;GO:0004672;GO:0006468	K14500	-	virNOG00524;euNOG05548	T	sp|Q944A7|Y4523_ARATH Probable serine/threonine-protein kinase At4g35230 OS=Arabidopsis thaliana GN=At4g35230 PE=1 SV=1	gi|674954345|emb|CDX78818.1| BnaA01g08850D [Brassica napus]
Rs151330	87.4802	0.275301	174.685	634.523	9.30953	2.39753e-34	1.3958e-32	R4	1618853	1620367	-	1515	Rs151330	GO:0005634;GO:0043565;GO:0008270;GO:0003700;GO:0045893	-	-	virNOG28006	K	sp|Q8L4M6|GATA3_ARATH GATA transcription factor 3 OS=Arabidopsis thaliana GN=GATA3 PE=2 SV=2	gi|685294865|ref|XP_009138318.1| PREDICTED: GATA transcription factor 3-like [Brassica rapa] gi|685294867|ref|XP_009138319.1| PREDICTED: GATA transcription factor 3-like [Brassica rapa] gi|685294869|ref|XP_009138320.1| PREDICTED: GATA transcription factor 3-like [Brassica rapa] gi|923910371|ref|XP_013724977.1| PREDICTED: GATA transcription factor 3-like [Brassica napus] gi|923910373|ref|XP_013724…
Rs128070	267.699	2.51148	532.887	212.18	7.72915	2.4733e-34	1.43711e-32	R3	17266905	17267954	-	1050	Rs128070	GO:0003677;GO:0005634;GO:0008270	-	-	virNOG18282;virNOG21184;NOG64351	R	sp|Q9SJM6|SAP4_ARATH Zinc finger A20 and AN1 domain-containing stress-associated protein 4 OS=Arabidopsis thaliana GN=SAP4 PE=1 SV=1	gi|922440303|ref|XP_013625225.1| PREDICTED: zinc finger A20 and AN1 domain-containing stress-associated protein 4-like [Brassica oleracea var. oleracea]
Rs356280	2179.37	297.876	4060.86	13.6327	3.769	2.64765e-34	1.53543e-32	R6	47024700	47026979	-	2280	Rs356280	GO:0015986;GO:0045261;GO:0046933;GO:0046961	K02136	-	virNOG07880	C	sp|Q96250|ATPG3_ARATH ATP synthase subunit gamma, mitochondrial OS=Arabidopsis thaliana GN=ATPC PE=1 SV=1	gi|674915920|emb|CDY17130.1| BnaA05g10580D [Brassica napus]
Rs275040	484.727	915.723	53.7307	0.0586757	-4.09109	2.92815e-34	1.69481e-32	R5	37051666	37055030	+	3365	Rs275040	GO:0003824	K00830	-	virNOG06662	E	sp|Q56YA5|SGAT_ARATH Serine--glyoxylate aminotransferase OS=Arabidopsis thaliana GN=AGT1 PE=1 SV=2	gi|923551359|ref|XP_013736724.1| PREDICTED: serine--glyoxylate aminotransferase-like isoform X1 [Brassica napus]
Rs408720	190.012	376.84	3.18276	0.00844591	-6.88753	3.03546e-34	1.75352e-32	R8	1504964	1515215	+	10252	Rs408720	GO:0003779;GO:0005524;GO:0003774;GO:0016459	K10357	-	virNOG29078;COG5022;virNOG00897	Z	sp|F4HXP9|MYO9_ARATH Myosin-9 OS=Arabidopsis thaliana GN=XI-C PE=2 SV=1	gi|923694468|ref|XP_013657627.1| PREDICTED: myosin-9-like [Brassica napus]
Rs004100	100.218	199.457	0.979258	0.00490962	-7.67017	3.95009e-34	2.27748e-32	R1	2185668	2187730	+	2063	Rs004100	GO:0016021;GO:0046983	-	-	virNOG02609	K	sp|Q8H102|BH128_ARATH Transcription factor bHLH128 OS=Arabidopsis thaliana GN=BHLH128 PE=1 SV=1	gi|923726453|ref|XP_013666654.1| PREDICTED: transcription factor bHLH128-like [Brassica napus] gi|674880942|emb|CDY51319.1| BnaA10g03540D [Brassica napus]
Rs104270	109.562	0	219.123	Inf	Inf	4.58645e-34	2.63929e-32	R2	16767102	16767952	+	851	Rs104270	-	-	-	-	-	-	-
Rs273810	188.065	365.355	10.7747	0.0294911	-5.08358	4.99752e-34	2.87031e-32	R5	37759180	37762309	+	3130	Rs273810	GO:0004674;GO:0005524;GO:0005509;GO:0006468	K13412	-	virNOG01312	T	sp|Q38872|CDPK6_ARATH Calcium-dependent protein kinase 6 OS=Arabidopsis thaliana GN=CPK6 PE=1 SV=1	gi|923648106|ref|XP_013643530.1| PREDICTED: calcium-dependent protein kinase 6 [Brassica napus] gi|674945197|emb|CDX87997.1| BnaA06g25880D [Brassica napus]
Rs427100	591.408	73.7181	1109.1	15.0451	3.91122	5.17114e-34	2.96432e-32	R8	11695312	11697088	-	1777	Rs427100	GO:0005524;GO:0004672;GO:0006468	-	-	KOG0192;virNOG02728	T	sp|Q2MHE4|HT1_ARATH Serine/threonine-protein kinase HT1 OS=Arabidopsis thaliana GN=HT1 PE=1 SV=1	gi|922530845|ref|XP_013597446.1| PREDICTED: serine/threonine-protein kinase HT1-like [Brassica oleracea var. oleracea]
Rs472470	335.314	0	670.628	Inf	Inf	5.32151e-34	3.04468e-32	R9	15404122	15406874	-	2753	Rs472470	-	K14156	-	virNOG31117;virNOG30443	MI	sp|Q9Y259|CHKB_HUMAN Choline/ethanolamine kinase OS=Homo sapiens GN=CHKB PE=1 SV=3	gi|685357588|ref|XP_009113552.1| PREDICTED: probable choline kinase 3 [Brassica rapa] gi|685357591|ref|XP_009113553.1| PREDICTED: probable choline kinase 3 [Brassica rapa]
Rs536510	2966.84	5504.34	429.345	0.0780011	-3.68036	6.23602e-34	3.56109e-32	RUS00270	112661	115148	+	2488	Rs536510	-	K11168	-	virNOG05181	Q	sp|A6QP05|DHR12_BOVIN Dehydrogenase/reductase SDR family member 12 OS=Bos taurus GN=DHRS12 PE=2 SV=1	gi|923689474|ref|XP_013656103.1| PREDICTED: dehydrogenase/reductase SDR family member 12-like [Brassica napus] gi|674883550|emb|CDY48907.1| BnaA09g22880D [Brassica napus]
Rs380430	142.231	284.157	0.304796	0.00107263	-9.86463	7.34169e-34	4.18448e-32	R7	14027798	14030511	+	2714	Rs380430	GO:0006810;GO:0016021;GO:0005215	K14638	-	virNOG06012;COG3104	E	sp|Q9C7U1|PTR25_ARATH Probable peptide/nitrate transporter At1g72140 OS=Arabidopsis thaliana GN=At1g72140 PE=2 SV=1	gi|923665818|ref|XP_013649008.1| PREDICTED: protein NRT1/ PTR FAMILY 5.12-like [Brassica napus]
Rs442660	90.2816	0.581691	179.982	309.411	8.27338	7.54738e-34	4.29352e-32	R8	22604584	22606336	-	1753	Rs442660	GO:0015035;GO:0009055;GO:0005739;GO:0055114;GO:0045454	K05309	-	virNOG07382	R	sp|Q7ZUC7|PGES2_DANRE Prostaglandin E synthase 2 OS=Danio rerio GN=ptges2 PE=2 SV=1	gi|685382415|ref|XP_009123676.1| PREDICTED: prostaglandin E synthase 2 [Brassica rapa] gi|923728083|ref|XP_013667131.1| PREDICTED: prostaglandin E synthase 2-like [Brassica napus] gi|674930936|emb|CDY02387.1| BnaA02g22960D [Brassica napus]
Rs588020	80.5956	0	161.191	Inf	Inf	7.59585e-34	4.31288e-32	RUS01179	16032	17269	-	1238	Rs588020	GO:0016021	K17279	-	virNOG11261	U	sp|Q9S7V4|HA22A_ARATH HVA22-like protein a OS=Arabidopsis thaliana GN=HVA22A PE=2 SV=1	gi|923759429|ref|XP_013676737.1| PREDICTED: HVA22-like protein a [Brassica napus]
Rs123320	167.631	0	335.262	Inf	Inf	7.86457e-34	4.45699e-32	R3	12103620	12106039	-	2420	Rs123320	-	-	-	virNOG03041	S	sp|Q54YW1|ELMOA_DICDI ELMO domain-containing protein A OS=Dictyostelium discoideum GN=elmoA PE=1 SV=1	gi|674950225|emb|CDX83414.1| BnaA03g20920D [Brassica napus]
Rs049850	331.842	0	663.683	Inf	Inf	8.56405e-34	4.8442e-32	R2	37117885	37124230	+	6346	Rs049850	-	-	-	virNOG04675	S	-	gi|922416352|ref|XP_013599800.1| PREDICTED: uncharacterized protein LOC106307400 [Brassica oleracea var. oleracea]
Rs397180	83.8142	167.628	0	0	-Inf	8.61749e-34	4.86522e-32	R7	5092703	5094373	+	1671	Rs397180	-	-	-	virNOG17844	S	-	gi|674923421|emb|CDY09839.1| BnaC09g43220D [Brassica napus]
Rs152780	193.488	11.9017	375.075	31.5143	4.97794	8.86583e-34	4.99598e-32	R4	1787835	1791271	-	3437	Rs152780	GO:0008299;GO:0009414;GO:0010025;GO:1900490;GO:0004842;GO:0010345;GO:0010143;GO:0016021;GO:0008270	K10661	-	COG5183;virNOG06272	A	sp|F4JKK0|SUD1_ARATH Probable E3 ubiquitin ligase SUD1 OS=Arabidopsis thaliana GN=SUD1 PE=1 SV=1	gi|658384660|gb|AID60080.1| zinc finger protein 2A [Brassica napus]
Rs249900	126.553	249.184	3.92209	0.0157398	-5.98944	1.00792e-33	5.66904e-32	R5	21061890	21064030	+	2141	Rs249900	GO:0016310;GO:0005524;GO:0005975;GO:0008974	K00855	-	virNOG05206	ZT	sp|P25697|KPPR_ARATH Phosphoribulokinase, chloroplastic OS=Arabidopsis thaliana GN=At1g32060 PE=1 SV=1	gi|674890984|emb|CDY41745.1| BnaA08g07000D [Brassica napus]
Rs226260	333.729	667.457	0	0	-Inf	1.01293e-33	5.68652e-32	R5	4142409	4143098	-	690	Rs226260	-	-	-	euNOG48613;virNOG36352	TD	sp|Q9LPP4|SMR1_ARATH Cyclin-dependent protein kinase inhibitor SMR1 OS=Arabidopsis thaliana GN=SMR1 PE=1 SV=1	gi|674924895|emb|CDY08597.1| BnaA05g28330D [Brassica napus]
Rs579370	241.675	482.985	0.366042	0.000757874	-10.3658	1.1362e-33	6.36655e-32	RUS01540	4190	7470	+	3281	Rs579370	GO:0006099;GO:0000287;GO:0004450;GO:0006102;GO:0051287	K00031	-	virNOG10835;COG0538	C	sp|Q9SRZ6|ICDHC_ARATH Cytosolic isocitrate dehydrogenase [NADP] OS=Arabidopsis thaliana GN=CICDH PE=2 SV=1	gi|922515300|ref|XP_013592834.1| PREDICTED: cytosolic isocitrate dehydrogenase [NADP]-like [Brassica oleracea var. oleracea] gi|674925956|emb|CDY07472.1| BnaA07g25510D [Brassica napus]
Rs023830	702.745	1405.49	0	0	-Inf	1.23376e-33	6.90025e-32	R1	13154857	13155553	-	697	Rs023830	GO:0009733	-	-	virNOG34268;virNOG26406;virNOG21473;virNOG24538	S	sp|P33083|AX6B_SOYBN Auxin-induced protein 6B OS=Glycine max PE=2 SV=1	gi|922489603|ref|XP_013584622.1| PREDICTED: auxin-responsive protein SAUR67-like [Brassica oleracea var. oleracea] gi|923824934|ref|XP_013695559.1| PREDICTED: auxin-responsive protein SAUR67-like [Brassica napus] gi|674933528|emb|CDX99823.1| BnaC05g22450D [Brassica napus]
Rs334110	136.31	272.619	0	0	-Inf	1.32724e-33	7.4092e-32	R6	30534772	30536089	+	1318	Rs334110	GO:0006952;GO:0009607	-	-	virNOG35258;virNOG24009;virNOG21720	SR	sp|Q9SSK9|MLP28_ARATH MLP-like protein 28 OS=Arabidopsis thaliana GN=MLP28 PE=1 SV=1	gi|685330480|ref|XP_009103192.1| PREDICTED: MLP-like protein 31 [Brassica rapa]
Rs583360	79.3034	0	158.607	Inf	Inf	1.38032e-33	7.69118e-32	RUS01164	1250	3121	-	1872	Rs583360	-	-	-	virNOG06711	R	sp|O35075|DSCR3_MOUSE Down syndrome critical region protein 3 homolog OS=Mus musculus GN=Dscr3 PE=2 SV=1	gi|922512805|ref|XP_013592031.1| PREDICTED: Down syndrome critical region protein 3 homolog isoform X2 [Brassica oleracea var. oleracea] gi|674881833|emb|CDY50507.1| BnaC01g44450D [Brassica napus]
Rs153750	183.636	10.7466	356.525	33.1756	5.05205	1.39236e-33	7.73995e-32	R4	2814631	2818098	+	3468	Rs153750	GO:0055114;GO:0015979;GO:0009507;GO:0016491	-	-	virNOG02460	R	sp|Q05627|Y202_CLOB8 Uncharacterized protein Cbei_0202 OS=Clostridium beijerinckii (strain ATCC 51743 / NCIMB 8052) GN=Cbei_0202 PE=4 SV=2	gi|685294146|ref|XP_009137962.1| PREDICTED: uncharacterized protein LOC103861999 [Brassica rapa] gi|923556545|ref|XP_013738355.1| PREDICTED: uncharacterized protein Cbei_0202-like [Brassica napus] gi|674893617|emb|CDY39239.1| BnaA03g50510D [Brassica napus]
Rs050410	147.077	6.47172	287.682	44.4522	5.47418	1.39426e-33	7.73995e-32	R2	33363676	33365470	-	1795	Rs050410	GO:0005634;GO:0003677;GO:0006355	-	-	virNOG10933;virNOG31728	S	sp|Q7GCL7|NAC74_ORYSJ NAC domain-containing protein 74 OS=Oryza sativa subsp. japonica GN=NAC74 PE=2 SV=1	gi|922411944|ref|XP_013636556.1| PREDICTED: NAC domain-containing protein 86-like [Brassica oleracea var. oleracea]
Rs321600	153.232	299.81	6.65438	0.0221953	-5.4936	1.45183e-33	8.04459e-32	R6	20223515	20224955	-	1441	Rs321600	GO:0006979;GO:0009535;GO:0016021	-	-	euNOG13122;virNOG17593	S	-	gi|922420408|ref|XP_013616079.1| PREDICTED: photosynthetic NDH subunit of subcomplex B 5, chloroplastic [Brassica oleracea var. oleracea] gi|923643221|ref|XP_013641974.1| PREDICTED: photosynthetic NDH subunit of subcomplex B 5, chloroplastic [Brassica napus] gi|674936449|emb|CDX96906.1| BnaC02g30440D [Brassica napus]
Rs230890	138.739	272.401	5.0764	0.0186358	-5.74578	1.46385e-33	8.09619e-32	R5	6993524	6995519	-	1996	Rs230890	-	-	-	virNOG00536	R	sp|Q9LIL5|PP233_ARATH Putative pentatricopeptide repeat-containing protein At3g15200 OS=Arabidopsis thaliana GN=At3g15200 PE=3 SV=1	gi|923844698|ref|XP_013701969.1| PREDICTED: putative pentatricopeptide repeat-containing protein At3g15200 [Brassica napus] gi|674935794|emb|CDX97638.1| BnaA05g24410D [Brassica napus]
Rs046400	204.962	396.897	13.0271	0.0328225	-4.92917	1.48922e-33	8.22128e-32	R2	40395578	40399268	-	3691	Rs046400	GO:0004674;GO:0005524;GO:0016021;GO:0006468	-	-	virNOG06528;virNOG06579	TE	sp|Q0V7T5|Y1864_ARATH Probable receptor-like protein kinase At1g80640 OS=Arabidopsis thaliana GN=At1g80640 PE=2 SV=1	gi|922417041|ref|XP_013602664.1| PREDICTED: probable receptor-like protein kinase At1g80640 isoform X1 [Brassica oleracea var. oleracea] gi|556502870|emb|CDJ26232.1| hypothetical protein [Brassica oleracea]
Rs012400	78.9691	0	157.938	Inf	Inf	1.60891e-33	8.86564e-32	R1	6486684	6488850	-	2167	Rs012400	-	-	-	virNOG39574	S	sp|F4I171|MD15A_ARATH Mediator of RNA polymerase II transcription subunit 15a OS=Arabidopsis thaliana GN=MED15A PE=1 SV=1	gi|923642398|ref|XP_013641709.1| PREDICTED: uncharacterized protein LOC106346813 [Brassica napus] gi|923642400|ref|XP_013641710.1| PREDICTED: uncharacterized protein LOC106346813 [Brassica napus]
Rs042480	146.726	287.263	6.18903	0.0215448	-5.53652	2.6849e-33	1.47674e-31	R2	42160593	42162049	+	1457	Rs042480	-	K18826	-	virNOG11764	R	sp|B0K012|CMKMT_RAT Calmodulin-lysine N-methyltransferase OS=Rattus norvegicus GN=Camkmt PE=1 SV=1	gi|685256584|ref|XP_009148014.1| PREDICTED: calmodulin-lysine N-methyltransferase-like [Brassica rapa]
Rs129520	4738.34	9439.7	36.9932	0.00391889	-7.99534	3.35167e-33	1.84009e-31	RUS01121	9416	11439	+	2024	Rs129520	GO:0008152;GO:0016747	K07513	-	virNOG07912	I	sp|Q56WD9|THIK2_ARATH 3-ketoacyl-CoA thiolase 2, peroxisomal OS=Arabidopsis thaliana GN=PED1 PE=1 SV=2	gi|674948722|emb|CDX84701.1| BnaA03g15290D [Brassica napus]
Rs320560	91.8986	183.188	0.609592	0.00332769	-8.23126	3.36422e-33	1.84359e-31	R6	19784728	19785868	-	1141	Rs320560	-	-	-	virNOG34544;virNOG24088	S	-	gi|685276597|ref|XP_009129246.1| PREDICTED: uncharacterized protein LOC103854082 [Brassica rapa]
Rs330580	118.832	3.12571	234.539	75.0353	6.2295	3.65295e-33	1.99815e-31	R6	27282146	27283663	-	1518	Rs330580	-	-	-	virNOG14604	R	-	gi|685376561|ref|XP_009121209.1| PREDICTED: protodermal factor 1 [Brassica rapa]
Rs090640	77.4714	0	154.943	Inf	Inf	3.79289e-33	2.0709e-31	R2	10998545	10999188	-	644	Rs090640	GO:0005634;GO:0016567;GO:0004842;GO:0016874	-	-	virNOG27679;virNOG29650	O	sp|P0C6E7|PUB55_ARATH Putative U-box domain-containing protein 55 OS=Arabidopsis thaliana GN=PUB55 PE=3 SV=1	gi|685372214|ref|XP_009119716.1| PREDICTED: putative U-box domain-containing protein 55 [Brassica rapa]
Rs562980	81.3041	162.608	0	0	-Inf	4.01075e-33	2.18586e-31	RUS00209	8792	10470	-	1679	Rs562980	GO:0006979	-	-	virNOG15919	S	sp|Q689D6|RPD1_ARATH Protein ROOT PRIMORDIUM DEFECTIVE 1 OS=Arabidopsis thaliana GN=RPD1 PE=1 SV=1	gi|922558259|ref|XP_013607225.1| PREDICTED: protein ROOT PRIMORDIUM DEFECTIVE 1 [Brassica oleracea var. oleracea] gi|923895141|ref|XP_013718366.1| PREDICTED: protein ROOT PRIMORDIUM DEFECTIVE 1-like [Brassica napus] gi|674958353|emb|CDX75129.1| BnaC09g25530D [Brassica napus]
Rs377310	80.7464	161.493	0	0	-Inf	6.0874e-33	3.31159e-31	R7	18013606	18014330	-	725	Rs377310	GO:0005634;GO:0046872;GO:0005794;GO:0006412;GO:0022627;GO:0003735;GO:0042787	K02977	-	virNOG18132	J	sp|P59233|R27AC_ARATH Ubiquitin-40S ribosomal protein S27a-3 OS=Arabidopsis thaliana GN=RPS27AC PE=1 SV=2	gi|685333536|ref|XP_009104378.1| PREDICTED: ubiquitin-40S ribosomal protein S27a-3 [Brassica rapa] gi|922461343|ref|XP_013631869.1| PREDICTED: ubiquitin-40S ribosomal protein S27a-3 [Brassica oleracea var. oleracea] gi|922501956|ref|XP_013588469.1| PREDICTED: ubiquitin-40S ribosomal protein S27a-3 [Brassica oleracea var. oleracea] gi|922544909|ref|XP_013600243.1| PREDICTED: ubiquitin-40S ribosoma…
Rs035070	246.442	473.088	19.795	0.041842	-4.5789	6.20585e-33	3.36989e-31	R1	22526201	22527980	-	1780	Rs035070	GO:0009845;GO:0008270;GO:0008380;GO:0015030;GO:0003725;GO:0003690;GO:0080188	K13220	-	virNOG10441	A	sp|Q5F457|WBP4_CHICK WW domain-binding protein 4 OS=Gallus gallus GN=WBP4 PE=2 SV=1	gi|685314551|ref|XP_009147872.1| PREDICTED: RNA-binding protein 5 [Brassica rapa] gi|923639843|ref|XP_013640849.1| PREDICTED: RNA-binding protein 5-like [Brassica napus] gi|923639847|ref|XP_013640850.1| PREDICTED: RNA-binding protein 5-like [Brassica napus]
Rs058920	140.337	277.056	3.6173	0.0130562	-6.25912	6.63448e-33	3.5961e-31	R2	37758572	37761248	-	2677	Rs058920	GO:0004674;GO:0005524;GO:0016021;GO:0006468;GO:0005886	-	-	COG4886;virNOG09096	ST	sp|C0LGR3|Y4265_ARATH Probable LRR receptor-like serine/threonine-protein kinase At4g26540 OS=Arabidopsis thaliana GN=At4g26540 PE=1 SV=1	gi|922416481|ref|XP_013600461.1| PREDICTED: probable LRR receptor-like serine/threonine-protein kinase At4g26540 [Brassica oleracea var. oleracea]
Rs124840	130.179	259.619	0.739333	0.00284777	-8.45595	6.78204e-33	3.66943e-31	R3	13218935	13223058	-	4124	Rs124840	-	-	-	-	-	-	-
Rs586030	513.957	1027.91	0	0	-Inf	7.87427e-33	4.25268e-31	RUS01544	9959	12913	+	2955	Rs586030	GO:0004553;GO:0005975	K01188	-	COG2723;virNOG31991	G	sp|O48779|BGL33_ARATH Beta-glucosidase 33 OS=Arabidopsis thaliana GN=BGLU33 PE=2 SV=1	gi|685301147|ref|XP_009141279.1| PREDICTED: beta-glucosidase 33-like [Brassica rapa]
Rs180650	77.071	0	154.142	Inf	Inf	8.78205e-33	4.73438e-31	R4	19026795	19027556	+	762	Rs180650	GO:0030410;GO:0030418	K05953	-	virNOG05255;NOG49022;virNOG27865	HO	sp|Q9FF79|NAS1_ARATH Nicotianamine synthase 1 OS=Arabidopsis thaliana GN=NAS1 PE=2 SV=1	gi|923869504|ref|XP_013709153.1| PREDICTED: nicotianamine synthase 1-like [Brassica napus]
Rs150780	79.9969	159.994	0	0	-Inf	9.34176e-33	5.02705e-31	R4	1201304	1202788	+	1485	Rs150780	GO:0003677;GO:0006355;GO:0008270	K09250	-	virNOG21749;virNOG20154;COG5082	OJU	sp|O65639|CSP1_ARATH Cold shock protein 1 OS=Arabidopsis thaliana GN=CSP1 PE=2 SV=1	gi|923512176|ref|XP_013748967.1| PREDICTED: cold shock protein 1 [Brassica napus]
Rs454140	257.503	493.183	21.8238	0.0442509	-4.49815	1.16966e-32	6.28293e-31	R9	3890437	3891338	-	902	Rs454140	-	-	-	-	-	-	-
Rs284680	78.0609	156.122	0	0	-Inf	2.0818e-32	1.11625e-30	R5	45131483	45132862	-	1380	Rs284680	GO:0005634	K12871	-	virNOG21898	S	sp|Q8R344|CCD12_MOUSE Coiled-coil domain-containing protein 12 OS=Mus musculus GN=Ccdc12 PE=1 SV=2	gi|297829020|ref|XP_002882392.1| hypothetical protein ARALYDRAFT_477790 [Arabidopsis lyrata subsp. lyrata] gi|297328232|gb|EFH58651.1| hypothetical protein ARALYDRAFT_477790 [Arabidopsis lyrata subsp. lyrata]
Rs533270	1684.44	0.550603	3368.32	6117.52	12.5787	3.07093e-32	1.64366e-30	RUS00213	85375	87514	-	2140	Rs533270	GO:0045430;GO:0009813	K01859	-	virNOG04834;euNOG08455	G	sp|O22651|CFI_RAPSA Chalcone--flavonone isomerase OS=Raphanus sativus GN=CHI PE=2 SV=1	gi|923662553|ref|XP_013647992.1| PREDICTED: chalcone--flavonone isomerase-like [Brassica napus]
Rs586710	98.337	2.23618	194.438	86.9508	6.44213	3.50339e-32	1.87178e-30	R9	6658362	6660087	+	1726	Rs586710	-	-	-	virNOG07738	T	sp|Q9CQ48|NUDC2_MOUSE NudC domain-containing protein 2 OS=Mus musculus GN=Nudcd2 PE=1 SV=1	gi|685374268|ref|XP_009120389.1| PREDICTED: nudC domain-containing protein 2 [Brassica rapa] gi|674880077|emb|CDY52125.1| BnaA10g29540D [Brassica napus]
Rs548400	77.3766	154.753	0	0	-Inf	4.25701e-32	2.27035e-30	R5	8460176	8461684	-	1509	Rs548400	-	-	-	-	-	-	-
Rs545680	129.608	5.48211	253.735	46.2841	5.53245	5.05174e-32	2.6894e-30	RUS00340	104327	113752	-	9426	Rs545680	-	K10706	-	virNOG00749	A	sp|O94387|YGSA_SCHPO Uncharacterized ATP-dependent helicase C29A10.10c OS=Schizosaccharomyces pombe (strain 972 / ATCC 24843) GN=SPBC29A10.10c PE=3 SV=1	gi|922552865|ref|XP_013604432.1| PREDICTED: helicase SEN1 isoform X2 [Brassica oleracea var. oleracea]
Rs397830	131.323	257.177	5.46925	0.0212665	-5.55527	5.09199e-32	2.706e-30	R7	5004158	5005346	-	1189	Rs397830	GO:0016021;GO:0071805;GO:0015079	K03549	-	virNOG05452	P	sp|Q9M7J9|POT8_ARATH Potassium transporter 8 OS=Arabidopsis thaliana GN=POT8 PE=2 SV=2	gi|685270004|ref|XP_009126013.1| PREDICTED: potassium transporter 8 isoform X1 [Brassica rapa]
Rs150200	211.458	419.986	2.93052	0.00697768	-7.16304	6.57159e-32	3.4861e-30	R4	24698644	24699392	+	749	Rs150200	-	-	-	-	-	-	-
Rs142420	367.52	719.82	15.2198	0.0211439	-5.56362	6.64512e-32	3.51885e-30	R3	25892952	25898583	-	5632	Rs142420	GO:0005774;GO:0048046;GO:0006013;GO:0030246;GO:0009505;GO:0008270;GO:0004559	K01191	-	virNOG07610	G	sp|Q60HE9|MA2B1_MACFA Lysosomal alpha-mannosidase OS=Macaca fascicularis GN=MAN2B1 PE=2 SV=1	gi|674962528|emb|CDX70531.1| BnaC03g06150D [Brassica napus]
Rs531350	136.137	5.85626	266.418	45.4929	5.50757	7.86335e-32	4.15658e-30	RUS00199	51776	53250	-	1475	Rs531350	-	-	-	virNOG09440	S	sp|Q8W485|Y5010_ARATH Uncharacterized protein At5g50100, mitochondrial OS=Arabidopsis thaliana GN=At5g50100 PE=1 SV=1	gi|922561631|ref|XP_013609122.1| PREDICTED: uncharacterized protein At5g50100, mitochondrial [Brassica oleracea var. oleracea] gi|923863560|ref|XP_013707332.1| PREDICTED: uncharacterized protein At5g50100, mitochondrial isoform X1 [Brassica napus] gi|674961822|emb|CDX71590.1| BnaC09g26310D [Brassica napus]
Rs022680	196.262	387.684	4.8401	0.0124847	-6.3237	8.13543e-32	4.2928e-30	R1	12433884	12435628	-	1745	Rs022680	-	-	-	NOG20943;virNOG14846	SA	sp|Q9FZ99|SMG7L_ARATH Protein SMG7L OS=Arabidopsis thaliana GN=SMG7L PE=2 SV=1	gi|923763213|ref|XP_013677593.1| PREDICTED: protein SMG7L-like [Brassica napus] gi|923763216|ref|XP_013677594.1| PREDICTED: protein SMG7L-like [Brassica napus] gi|674886300|emb|CDY46283.1| BnaC05g21730D [Brassica napus]
Rs118230	72.8215	0	145.643	Inf	Inf	8.25915e-32	4.3504e-30	R3	9541139	9543258	-	2120	Rs118230	GO:0003723	-	-	virNOG11822	L	sp|Q67XL4|Y3544_ARATH Uncharacterized CRM domain-containing protein At3g25440, chloroplastic OS=Arabidopsis thaliana GN=At3g25440 PE=2 SV=1	gi|674950100|emb|CDX83289.1| BnaA03g22170D [Brassica napus]
Rs217790	382.956	43.0943	722.817	16.7729	4.06806	8.39533e-32	4.41435e-30	R4	49217999	49224681	+	6683	Rs217790	GO:0005829;GO:0032012;GO:0005086;GO:0043547	K18442	-	virNOG01325	U	sp|Q9LZX8|BIG2_ARATH Brefeldin A-inhibited guanine nucleotide-exchange protein 2 OS=Arabidopsis thaliana GN=BIG2 PE=2 SV=1	gi|923603775|ref|XP_013741978.1| PREDICTED: brefeldin A-inhibited guanine nucleotide-exchange protein 2 [Brassica napus]
Rs195280	81.6859	0.745393	162.626	218.175	7.76934	9.57312e-32	5.02479e-30	R4	32912591	32915509	+	2919	Rs195280	GO:0004674;GO:0005524;GO:0006468	K07178	-	virNOG11032;COG1718	T	sp|Q54VD8|RIO1_DICDI Serine/threonine-protein kinase rio1 OS=Dictyostelium discoideum GN=rio1 PE=3 SV=1	gi|685299719|ref|XP_009140606.1| PREDICTED: serine/threonine-protein kinase RIO1 [Brassica rapa]
Rs254310	387.397	44.3985	730.395	16.4509	4.04009	1.0374e-31	5.43562e-30	R5	25194877	25198280	+	3404	Rs254310	GO:0004674;GO:0005524;GO:0006468	K00924	-	virNOG03894	T	sp|Q96287|KSG8_ARATH Shaggy-related protein kinase theta OS=Arabidopsis thaliana GN=ASK8 PE=2 SV=3	gi|922569530|ref|XP_013613083.1| PREDICTED: shaggy-related protein kinase theta isoform X1 [Brassica oleracea var. oleracea]
Rs302860	1407.72	2740.76	74.6731	0.0272454	-5.19784	1.06999e-31	5.59653e-30	R6	7588096	7589306	-	1211	Rs302860	GO:0046872;GO:0003676	-	-	virNOG33412;virNOG34830	RK	sp|Q9SSW2|AZF2_ARATH Zinc finger protein AZF2 OS=Arabidopsis thaliana GN=AZF2 PE=2 SV=1	gi|674890504|emb|CDY42192.1| BnaA01g26030D [Brassica napus]
Rs474640	72.4782	0	144.956	Inf	Inf	1.11549e-31	5.82436e-30	R9	17245365	17247200	-	1836	Rs474640	GO:0006979	-	-	virNOG15919	S	sp|Q689D6|RPD1_ARATH Protein ROOT PRIMORDIUM DEFECTIVE 1 OS=Arabidopsis thaliana GN=RPD1 PE=1 SV=1	gi|674877310|emb|CDY54705.1| BnaAnng13360D [Brassica napus]
Rs199840	75.281	150.562	0	0	-Inf	1.37667e-31	7.17552e-30	R4	36098353	36100481	-	2129	Rs199840	-	-	-	virNOG36673	R	-	gi|674925547|emb|CDY07616.1| BnaA03g18950D [Brassica napus]
Rs026750	5206.54	9560.07	853.018	0.0892272	-3.48637	1.48624e-31	7.73308e-30	R1	24422560	24426348	-	3789	Rs026750	-	-	-	virNOG27421;virNOG31752	TR	sp|Q9SAV1|MB11_ARATH Myrosinase-binding protein-like At1g52030 OS=Arabidopsis thaliana GN=F-ATMBP PE=2 SV=1	gi|923653138|ref|XP_013645089.1| PREDICTED: jacalin-related lectin 5-like [Brassica napus]
Rs308210	71.9325	0	143.865	Inf	Inf	1.59684e-31	8.29414e-30	R6	11132980	11135475	-	2496	Rs308210	-	-	-	-	-	-	gi|674914202|emb|CDY18862.1| BnaC04g04880D [Brassica napus]
Rs357660	71.4946	0	142.989	Inf	Inf	2.08167e-31	1.07936e-29	R6	48046006	48047577	-	1572	Rs357660	GO:0019464;GO:0005960	K02437	-	virNOG17817;virNOG01600	RE	sp|O82179|GCSH2_ARATH Glycine cleavage system H protein 2, mitochondrial OS=Arabidopsis thaliana GN=GDH2 PE=1 SV=1	gi|685305943|ref|XP_009143702.1| PREDICTED: glycine cleavage system H protein 2, mitochondrial [Brassica rapa] gi|922458338|ref|XP_013630904.1| PREDICTED: glycine cleavage system H protein 2, mitochondrial [Brassica oleracea var. oleracea] gi|923556904|ref|XP_013738458.1| PREDICTED: glycine cleavage system H protein 2, mitochondrial [Brassica napus] gi|923794942|ref|XP_013685500.1| PREDICTED: gly…
Rs417280	424.417	846.387	2.44705	0.00289117	-8.43413	2.09488e-31	1.08433e-29	R8	6071962	6073680	-	1719	Rs417280	GO:0008171;GO:0032259	K00588	-	COG4122;virNOG16473	QR	sp|Q9C9W3|CAMT1_ARATH Putative caffeoyl-CoA O-methyltransferase At1g67980 OS=Arabidopsis thaliana GN=At1g67980 PE=2 SV=1	gi|922441616|ref|XP_013625643.1| PREDICTED: putative caffeoyl-CoA O-methyltransferase At1g67980 [Brassica oleracea var. oleracea] gi|923832331|ref|XP_013698005.1| PREDICTED: putative caffeoyl-CoA O-methyltransferase At1g67980 [Brassica napus] gi|674908699|emb|CDY24416.1| BnaCnng04830D [Brassica napus]
Rs069700	385.859	0.581691	771.136	1325.68	10.3725	2.2175e-31	1.14581e-29	R2	3704939	3705621	+	683	Rs069700	GO:0009733	-	-	virNOG27022;virNOG23780;euNOG42701	S	-	gi|567122547|ref|XP_006390657.1| hypothetical protein EUTSA_v10019329mg [Eutrema salsugineum] gi|312282583|dbj|BAJ34157.1| unnamed protein product [Eutrema halophilum] gi|557087091|gb|ESQ27943.1| hypothetical protein EUTSA_v10019329mg [Eutrema salsugineum]
Rs000200	1552.57	238.84	2866.29	12.0009	3.58507	2.55742e-31	1.31917e-29	R1	489974	491175	-	1202	Rs000200	-	-	-	KOG3227;virNOG17286	K	sp|Q9MAL9|GIF2_ARATH GRF1-interacting factor 2 OS=Arabidopsis thaliana GN=GIF2 PE=1 SV=1	gi|567156569|ref|XP_006418395.1| hypothetical protein EUTSA_v10008482mg [Eutrema salsugineum] gi|557096166|gb|ESQ36748.1| hypothetical protein EUTSA_v10008482mg [Eutrema salsugineum]
Rs108550	109.557	3.47181	215.642	62.1123	5.95681	2.72033e-31	1.40078e-29	R3	1963281	1966137	-	2857	Rs108550	GO:0008375;GO:0016021	-	-	virNOG11976	G	sp|Q9EPI1|XYLT1_RAT Xylosyltransferase 1 (Fragment) OS=Rattus norvegicus GN=Xylt1 PE=2 SV=1	gi|923916547|ref|XP_013727752.1| PREDICTED: xylosyltransferase 1-like [Brassica napus] gi|923916550|ref|XP_013727753.1| PREDICTED: xylosyltransferase 1-like [Brassica napus] gi|923916552|ref|XP_013727754.1| PREDICTED: xylosyltransferase 1-like [Brassica napus]
Rs321350	84.0225	1.02069	167.024	163.638	7.35436	2.74034e-31	1.40866e-29	R6	20379161	20380903	+	1743	Rs321350	-	-	-	-	-	-	-
Rs285590	939.985	139.976	1739.99	12.4307	3.63583	2.8077e-31	1.4408e-29	R5	42631048	42635821	+	4774	Rs285590	GO:0008152;GO:0003824	K01897	-	virNOG29424;virNOG01655	I	sp|Q8LPS1|LACS6_ARATH Long chain acyl-CoA synthetase 6, peroxisomal OS=Arabidopsis thaliana GN=LACS6 PE=1 SV=1	gi|923548887|ref|XP_013735920.1| PREDICTED: long chain acyl-CoA synthetase 6, peroxisomal [Brassica napus]
Rs151820	111.143	218.665	3.62092	0.0165592	-5.91622	3.27266e-31	1.67652e-29	R4	1332062	1334125	-	2064	Rs151820	GO:0005634	K05868	-	virNOG03363	D	sp|Q39070|CCB22_ARATH Cyclin-B2-2 OS=Arabidopsis thaliana GN=CYCB2-2 PE=2 SV=2	gi|685294990|ref|XP_009138382.1| PREDICTED: cyclin-B2-2 [Brassica rapa]
Rs023320	262.186	524.372	0	0	-Inf	3.78184e-31	1.93405e-29	R1	13472978	13474809	+	1832	Rs023320	GO:0043231	-	-	virNOG36078;virNOG36135	SR	-	gi|297824113|ref|XP_002879939.1| predicted protein [Arabidopsis lyrata subsp. lyrata] gi|297325778|gb|EFH56198.1| predicted protein [Arabidopsis lyrata subsp. lyrata]
Rs343860	441.333	827.481	55.1844	0.0666896	-3.90639	3.98989e-31	2.03696e-29	R6	38264199	38265863	+	1665	Rs343860	GO:0035335;GO:0004725	K01104	-	COG0394;virNOG10078	T	sp|Q55535|Y328_SYNY3 Putative low molecular weight protein-tyrosine-phosphatase slr0328 OS=Synechocystis sp. (strain PCC 6803 / Kazusa) GN=slr0328 PE=3 SV=1	gi|922434459|ref|XP_013623214.1| PREDICTED: putative low molecular weight protein-tyrosine-phosphatase slr0328 [Brassica oleracea var. oleracea]
Rs465710	71.2167	0	142.433	Inf	Inf	4.1764e-31	2.12854e-29	R9	15692185	15694417	+	2233	Rs465710	-	-	-	virNOG00972	S	sp|Q9FGN8|DYAD_ARATH Protein DYAD OS=Arabidopsis thaliana GN=DYAD PE=1 SV=2	gi|923837905|ref|XP_013699799.1| PREDICTED: protein DYAD-like [Brassica napus]
Rs562280	73.6706	147.341	0	0	-Inf	4.28361e-31	2.17946e-29	R9	23730416	23732265	-	1850	Rs562280	-	-	-	virNOG03608	R	sp|Q8LG03|FB345_ARATH F-box protein At4g00755 OS=Arabidopsis thaliana GN=At4g00755 PE=2 SV=1	gi|922561430|ref|XP_013609018.1| PREDICTED: F-box protein At4g00755-like [Brassica oleracea var. oleracea] gi|922561432|ref|XP_013609019.1| PREDICTED: F-box protein At4g00755-like [Brassica oleracea var. oleracea]
Rs488640	75.6084	0.306389	150.91	492.545	8.94411	4.32208e-31	2.1953e-29	R9	29448551	29450136	-	1586	Rs488640	GO:0046872;GO:0003676	-	-	virNOG10925	A	sp|A2A6A1|GPTC8_MOUSE G patch domain-containing protein 8 OS=Mus musculus GN=Gpatch8 PE=2 SV=1	gi|923705313|ref|XP_013660837.1| PREDICTED: G patch domain-containing protein 8-like [Brassica napus] gi|674913357|emb|CDY19759.1| BnaA09g04120D [Brassica napus]
Rs007850	71.0437	0	142.087	Inf	Inf	4.38602e-31	2.22399e-29	R1	4046990	4048629	+	1640	Rs007850	GO:0030247	-	-	virNOG15225	R	-	gi|922493228|ref|XP_013585685.1| PREDICTED: wall-associated receptor kinase-like 20 isoform X2 [Brassica oleracea var. oleracea]
Rs143980	118.646	0	237.292	Inf	Inf	4.89782e-31	2.47929e-29	R3	26708610	26709053	+	444	Rs143980	-	-	-	braNOG20972;euNOG55390;virNOG39160	S	-	gi|685280569|ref|XP_009131191.1| PREDICTED: uncharacterized protein LOC103855896 [Brassica rapa] gi|674954828|emb|CDX78408.1| BnaA03g03200D [Brassica napus]
Rs053170	71.0848	0	142.17	Inf	Inf	4.98394e-31	2.51862e-29	R2	34549048	34550805	-	1758	Rs053170	-	-	-	virNOG18467	S	sp|Q38732|DAG_ANTMA DAG protein, chloroplastic OS=Antirrhinum majus GN=DAG PE=2 SV=1	gi|923705550|ref|XP_013660909.1| PREDICTED: multiple organellar RNA editing factor 1, mitochondrial-like isoform X1 [Brassica napus] gi|923705552|ref|XP_013660910.1| PREDICTED: multiple organellar RNA editing factor 1, mitochondrial-like isoform X2 [Brassica napus] gi|674882310|emb|CDY50054.1| BnaCnng18610D [Brassica napus]
Rs001730	135.376	264.219	6.53332	0.024727	-5.33777	5.26953e-31	2.65844e-29	R1	971616	973108	-	1493	Rs001730	-	K00799	-	virNOG32294;KOG0867;virNOG28650	O	sp|Q84TK0|GSTF4_ARATH Glutathione S-transferase F4 OS=Arabidopsis thaliana GN=GSTF4 PE=2 SV=1	gi|922486903|ref|XP_013583804.1| PREDICTED: glutathione S-transferase F4 isoform X2 [Brassica oleracea var. oleracea]
Rs320480	79.5348	0.745393	158.324	212.403	7.73066	5.56789e-31	2.80423e-29	R6	19744310	19745387	-	1078	Rs320480	-	-	-	virNOG34544	S	-	gi|922424753|ref|XP_013618457.1| PREDICTED: uncharacterized protein LOC106324993 [Brassica oleracea var. oleracea] gi|923544480|ref|XP_013734430.1| PREDICTED: uncharacterized protein LOC106437951 [Brassica napus] gi|674871133|emb|CDY63530.1| BnaC02g47610D [Brassica napus]
Rs082280	326.978	618.585	35.3703	0.0571793	-4.12836	5.99816e-31	3.01584e-29	R2	20818076	20818963	-	888	Rs082280	-	-	-	-	-	-	-
Rs135340	480.972	900.314	61.6286	0.0684523	-3.86876	6.45813e-31	3.24166e-29	R3	22201422	22205476	-	4055	Rs135340	GO:0005634;GO:0000781;GO:0004402;GO:0016573;GO:0006348	K11303	-	virNOG05571	B	sp|Q9FJT8|HATB_ARATH Histone acetyltransferase type B catalytic subunit OS=Arabidopsis thaliana GN=HAG2 PE=2 SV=1	gi|674944519|emb|CDX88586.1| BnaA03g10630D [Brassica napus]
Rs006250	286.352	572.703	0	0	-Inf	6.68083e-31	3.34781e-29	R1	3263655	3265262	+	1608	Rs006250	GO:0006662;GO:0015035;GO:0005623;GO:0055114;GO:0045454	-	-	virNOG04271	O	sp|O64654|TRL11_ARATH Thioredoxin-like 1-1, chloroplastic OS=Arabidopsis thaliana GN=At1g08570 PE=2 SV=1	gi|922498032|ref|XP_013587205.1| PREDICTED: thioredoxin-like 1-1, chloroplastic [Brassica oleracea var. oleracea]
Rs554550	72.8974	145.795	0	0	-Inf	7.14171e-31	3.57277e-29	RUS00745	26153	27915	-	1763	Rs554550	GO:0055085;GO:0016021	-	-	virNOG00196	C	sp|Q54MZ4|MCFB_DICDI Mitochondrial substrate carrier family protein B OS=Dictyostelium discoideum GN=mcfB PE=3 SV=1	gi|923835016|ref|XP_013698871.1| PREDICTED: mitochondrial substrate carrier family protein B-like [Brassica napus] gi|674940214|emb|CDX93344.1| BnaC04g45520D [Brassica napus]
Rs324590	90.8847	180.291	1.47867	0.00820157	-6.92988	7.32896e-31	3.66031e-29	R6	21446593	21459570	+	12978	Rs324590	GO:0016021;GO:0015204;GO:0071918	-	-	COG0591;virNOG12073	PE	sp|F4KD71|DUR3_ARATH Urea-proton symporter DUR3 OS=Arabidopsis thaliana GN=DUR3 PE=1 SV=1	gi|923760684|ref|XP_013677045.1| PREDICTED: urea-proton symporter DUR3-like [Brassica napus]
Rs012430	75.0877	0.275301	149.9	544.494	9.08877	7.42974e-31	3.70445e-29	R1	6466707	6469500	-	2794	Rs012430	GO:0006355;GO:0003712	K14972	-	virNOG06721	S	sp|F4I171|MD15A_ARATH Mediator of RNA polymerase II transcription subunit 15a OS=Arabidopsis thaliana GN=MED15A PE=1 SV=1	gi|685316714|ref|XP_009148968.1| PREDICTED: mediator of RNA polymerase II transcription subunit 15a-like [Brassica rapa] gi|685316716|ref|XP_009148969.1| PREDICTED: mediator of RNA polymerase II transcription subunit 15a-like [Brassica rapa]
Rs128310	815.785	118.561	1513.01	12.7614	3.67371	8.28034e-31	4.12168e-29	R3	17528936	17531268	-	2333	Rs128310	GO:0000287;GO:0050307;GO:0005986;GO:0016311	-	-	virNOG28041;virNOG01700	RG	sp|Q9SJ66|SPP2_ARATH Probable sucrose-phosphatase 2 OS=Arabidopsis thaliana GN=SPP2 PE=2 SV=2	gi|685284299|ref|XP_009133047.1| PREDICTED: probable sucrose-phosphatase 2 [Brassica rapa] gi|685284301|ref|XP_009133048.1| PREDICTED: probable sucrose-phosphatase 2 [Brassica rapa]
Rs041630	151.57	9.6312	293.508	30.4747	4.92954	9.62219e-31	4.78164e-29	R2	43182470	43183690	-	1221	Rs041630	-	-	-	virNOG38316	S	-	gi|685376805|ref|XP_009121316.1| PREDICTED: uncharacterized protein LOC103846162 [Brassica rapa]
Rs187240	16165.6	29566.8	2764.45	0.0934983	-3.41892	9.65652e-31	4.79073e-29	R4	26156408	26157492	-	1085	Rs187240	GO:0015977;GO:0009853;GO:0004497;GO:0055114;GO:0015979;GO:0009507;GO:0016984	K01602	-	virNOG17005;virNOG22700	CG	sp|P27985|RBS2_BRANA Ribulose bisphosphate carboxylase small chain F1, chloroplastic OS=Brassica napus GN=RBCS F1 PE=3 SV=1	gi|297801784|ref|XP_002868776.1| ribulose bisphosphate carboxylase [Arabidopsis lyrata subsp. lyrata] gi|297314612|gb|EFH45035.1| ribulose bisphosphate carboxylase [Arabidopsis lyrata subsp. lyrata]
Rs423930	72.7967	145.593	0	0	-Inf	1.0078e-30	4.99155e-29	R8	9447526	9449408	+	1883	Rs423930	-	-	-	NOG11428;virNOG05909	SI	sp|Q55CU8|RSC5_DICDI Random slug protein 5 OS=Dictyostelium discoideum GN=rsc5 PE=2 SV=1	gi|685346673|ref|XP_009109329.1| PREDICTED: random slug protein 5 [Brassica rapa] gi|685346676|ref|XP_009109330.1| PREDICTED: random slug protein 5 [Brassica rapa] gi|674908241|emb|CDY24776.1| BnaA08g15340D [Brassica napus]
Rs009250	287.575	571.117	4.03227	0.00706033	-7.14605	1.08974e-30	5.38846e-29	R1	4869500	4871651	-	2152	Rs009250	GO:0004553;GO:0005975	-	-	virNOG31867;virNOG01546	O	-	gi|685315842|ref|XP_009148543.1| PREDICTED: uncharacterized protein LOC103871957 [Brassica rapa]
Rs367400	68.8302	0	137.66	Inf	Inf	1.25983e-30	6.21918e-29	R7	26342972	26345023	+	2052	Rs367400	GO:0006351;GO:0005488	-	-	virNOG28831;virNOG34515;virNOG34363;KOG0014;virNOG19481	K	sp|Q7XJK8|PHE2_ARATH MADS-box transcription factor PHERES 2 OS=Arabidopsis thaliana GN=PHE2 PE=1 SV=1	gi|685277926|ref|XP_009129908.1| PREDICTED: agamous-like MADS-box protein AGL80 [Brassica rapa] gi|674927872|emb|CDY05540.1| BnaA02g31510D [Brassica napus]
Rs578760	1606.82	66.1414	3147.5	47.5874	5.57251	1.31926e-30	6.5018e-29	RUS01489	1006	3230	-	2225	Rs578760	GO:0008898;GO:0008270;GO:0047150;GO:0032259;GO:0005737;GO:0009086	K00547	-	virNOG02042	E	sp|A4ZGQ8|HMT1_BRAOT Homocysteine S-methyltransferase 1 OS=Brassica oleracea var. italica GN=HMT1 PE=1 SV=1	gi|923762395|ref|XP_013677403.1| PREDICTED: homocysteine S-methyltransferase 1 [Brassica napus]
Rs427060	460.407	920.814	0	0	-Inf	1.6403e-30	8.0707e-29	R8	11738390	11740218	-	1829	Rs427060	GO:0005524;GO:0004672;GO:0006468	-	-	KOG0192;virNOG02728	T	sp|Q2MHE4|HT1_ARATH Serine/threonine-protein kinase HT1 OS=Arabidopsis thaliana GN=HT1 PE=1 SV=1	gi|922530845|ref|XP_013597446.1| PREDICTED: serine/threonine-protein kinase HT1-like [Brassica oleracea var. oleracea]
Rs534490	155.839	302.009	9.66933	0.0320167	-4.96503	1.72334e-30	8.46535e-29	RUS00340	28430	31527	-	3098	Rs534490	GO:0000166;GO:0003676	K14325	-	virNOG16346;NOG65004;KOG0118	AR	sp|Q9SEE9|SR45_ARATH Arginine/serine-rich protein 45 OS=Arabidopsis thaliana GN=SR45 PE=1 SV=1	gi|922553478|ref|XP_013604750.1| PREDICTED: serine/arginine-rich splicing factor SR45-like [Brassica oleracea var. oleracea]
Rs203100	953.17	1758.38	147.956	0.084143	-3.57101	1.88975e-30	9.26751e-29	R4	39861833	39864195	-	2363	Rs203100	GO:0005524	-	-	virNOG01517	O	sp|P10896|RCA_ARATH Ribulose bisphosphate carboxylase/oxygenase activase, chloroplastic OS=Arabidopsis thaliana GN=RCA PE=1 SV=2	gi|923613065|ref|XP_013744830.1| PREDICTED: ribulose bisphosphate carboxylase/oxygenase activase, chloroplastic-like [Brassica napus]
Rs529340	107.967	212.63	3.30382	0.0155378	-6.00807	1.94508e-30	9.52326e-29	R7	11496549	11498950	+	2402	Rs529340	-	-	-	virNOG29992;virNOG02441	S	sp|Q9C9N6|PMI2_ARATH Protein PLASTID MOVEMENT IMPAIRED 2 OS=Arabidopsis thaliana GN=PMI2 PE=1 SV=1	gi|674879226|emb|CDY52888.1| BnaC06g27810D [Brassica napus]
Rs345270	287.879	1.73087	574.027	331.641	8.37348	1.97869e-30	9.67192e-29	R6	39011542	39012402	+	861	Rs345270	GO:0004857;GO:0043086	-	-	virNOG30602;virNOG19498	R	sp|P17407|21KD_DAUCA 21 kDa protein OS=Daucus carota PE=2 SV=1	gi|685319307|ref|XP_009149923.1| PREDICTED: 21 kDa protein [Brassica rapa]
Rs149640	549.428	1021.3	77.5576	0.0759401	-3.71899	2.11696e-30	1.03309e-28	R4	219435	221248	+	1814	Rs149640	GO:0005622;GO:0008270	-	-	virNOG19016;virNOG02706	S	sp|Q9SYM2|STHY_ARATH Probable salt tolerance-like protein At1g78600 OS=Arabidopsis thaliana GN=At1g78600 PE=1 SV=2	gi|685327147|ref|XP_009101911.1| PREDICTED: B-box zinc finger protein 20-like isoform X1 [Brassica rapa] gi|923652644|ref|XP_013644917.1| PREDICTED: B-box zinc finger protein 19-like isoform X3 [Brassica napus]
Rs097510	451.857	845.949	57.7641	0.0682833	-3.87232	2.18687e-30	1.06546e-28	R2	5936839	5939250	+	2412	Rs097510	GO:0005634;GO:0003677;GO:0006355;GO:0003700;GO:0046983	K09264	-	virNOG01690;COG5068;virNOG13194	K	sp|Q8GTF4|AP1C_BRAOB Floral homeotic protein APETALA 1 C OS=Brassica oleracea var. botrytis GN=AP1C PE=2 SV=1	gi|685335151|ref|XP_009105010.1| PREDICTED: floral homeotic protein APETALA 1 A isoform X1 [Brassica rapa] gi|685335154|ref|XP_009105011.1| PREDICTED: floral homeotic protein APETALA 1 A isoform X2 [Brassica rapa]
Rs482840	71.0153	142.031	0	0	-Inf	2.24266e-30	1.09087e-28	R9	25355925	25360032	+	4108	Rs482840	-	-	-	virNOG32065;virNOG11419	S	sp|Q5TGY1|TMCO4_HUMAN Transmembrane and coiled-coil domain-containing protein 4 OS=Homo sapiens GN=TMCO4 PE=2 SV=1	gi|922566590|ref|XP_013611582.1| PREDICTED: transmembrane and coiled-coil domain-containing protein 4 isoform X1 [Brassica oleracea var. oleracea]
Rs340250	68.5479	0	137.096	Inf	Inf	2.39697e-30	1.16403e-28	R6	35731691	35733325	+	1635	Rs340250	GO:0003779	-	-	virNOG33526;virNOG08308	Z	sp|Q9FJ70|FIMB3_ARATH Putative fimbrin-like protein 3 OS=Arabidopsis thaliana GN=FIM3 PE=3 SV=1	gi|922456400|ref|XP_013630254.1| PREDICTED: fimbrin-3 [Brassica oleracea var. oleracea]
Rs229260	128.024	6.70173	249.346	37.2063	5.21747	2.57689e-30	1.24937e-28	R5	5966689	5968906	-	2218	Rs229260	GO:0004553;GO:0005975	K01193	-	virNOG33367;virNOG12187	G	sp|Q9LIB9|INV5_ARATH Beta-fructofuranosidase, insoluble isoenzyme CWINV5 OS=Arabidopsis thaliana GN=CWINV5 PE=2 SV=2	gi|922482858|ref|XP_013638926.1| PREDICTED: beta-fructofuranosidase, insoluble isoenzyme CWINV5 [Brassica oleracea var. oleracea] gi|923554770|ref|XP_013737795.1| PREDICTED: beta-fructofuranosidase, insoluble isoenzyme CWINV5-like [Brassica napus]
Rs128810	281.675	533.762	29.5872	0.0554314	-4.17315	2.71771e-30	1.3135e-28	R3	17762763	17764340	-	1578	Rs128810	GO:0017089;GO:0051861;GO:0046836;GO:0005737	-	-	virNOG05222	S	sp|Q6DBQ8|GLTD1_DANRE Glycolipid transfer protein domain-containing protein 1 OS=Danio rerio GN=gltpd1 PE=2 SV=1	gi|922432806|ref|XP_013622513.1| PREDICTED: accelerated cell death 11 [Brassica oleracea var. oleracea] gi|674953870|emb|CDX79572.1| BnaC03g19080D [Brassica napus]
Rs154890	432.954	61.7261	804.182	13.0282	3.70357	2.71795e-30	1.3135e-28	R4	3200707	3204073	-	3367	Rs154890	-	K10706	-	virNOG00910	A	sp|Q7Z333|SETX_HUMAN Probable helicase senataxin OS=Homo sapiens GN=SETX PE=1 SV=4	gi|674871909|emb|CDY62401.1| BnaC07g50900D [Brassica napus]
Rs260560	46406.9	84388.5	8425.24	0.0998388	-3.32426	2.76443e-30	1.3338e-28	R5	28460702	28463380	-	2679	Rs260560	GO:0005524;GO:0016021;GO:0016887	-	-	virNOG27964;COG1131	QV	sp|Q9M2V5|AB18G_ARATH ABC transporter G family member 18 OS=Arabidopsis thaliana GN=ABCG18 PE=2 SV=1	gi|923922182|ref|XP_013730296.1| PREDICTED: ABC transporter G family member 18-like [Brassica napus] gi|923922184|ref|XP_013730297.1| PREDICTED: ABC transporter G family member 18-like [Brassica napus]
Rs186620	70.313	140.626	0	0	-Inf	2.99549e-30	1.44296e-28	R4	25613140	25615457	-	2318	Rs186620	GO:0016788	-	-	virNOG05424	R	sp|Q9FHQ1|GDL80_ARATH GDSL esterase/lipase At5g37690 OS=Arabidopsis thaliana GN=At5g37690 PE=2 SV=1	gi|923929157|ref|XP_013733397.1| PREDICTED: GDSL esterase/lipase At5g37690 [Brassica napus]
Rs143490	259.7	493.071	26.3297	0.0533994	-4.22703	3.15614e-30	1.5179e-28	R3	26569868	26571357	+	1490	Rs143490	-	-	-	virNOG04615	I	sp|Q07379|YD057_YEAST Putative uncharacterized protein YDL057W OS=Saccharomyces cerevisiae (strain ATCC 204508 / S288c) GN=YDL057W PE=4 SV=1	gi|923890711|ref|XP_013716471.1| PREDICTED: uncharacterized protein LOC106420172 [Brassica napus] gi|674954873|emb|CDX78453.1| BnaA03g03650D [Brassica napus]
Rs463040	304.365	573.947	34.7835	0.060604	-4.04444	3.17909e-30	1.52647e-28	R9	10633777	10635064	+	1288	Rs463040	GO:0016021	-	-	virNOG09854	S	-	gi|922560970|ref|XP_013608770.1| PREDICTED: protein YLS9-like [Brassica oleracea var. oleracea]
Rs163510	72.4895	0.275301	144.704	525.619	9.03787	3.38557e-30	1.62301e-28	R4	8219636	8220492	-	857	Rs163510	-	-	-	virNOG19251	S	-	gi|923863748|ref|XP_013707401.1| PREDICTED: leukocyte receptor cluster member 1-like [Brassica napus]
Rs071390	67.355	0	134.71	Inf	Inf	3.40594e-30	1.63016e-28	R2	26479296	26481567	+	2272	Rs071390	GO:0016021	-	-	virNOG05853	S	sp|O31634|YJCL_BACSU Uncharacterized membrane protein YjcL OS=Bacillus subtilis (strain 168) GN=yjcL PE=4 SV=1	gi|685372431|ref|XP_009119801.1| PREDICTED: uncharacterized protein LOC103844744 [Brassica rapa] gi|923845810|ref|XP_013702352.1| PREDICTED: uncharacterized membrane protein YjcL-like [Brassica napus] gi|674882064|emb|CDY50293.1| BnaA10g28370D [Brassica napus]
Rs543680	72.3206	0.372697	144.268	387.093	8.59654	3.79681e-30	1.81433e-28	R1	17592023	17594486	-	2464	Rs543680	-	-	-	-	-	-	gi|923843853|ref|XP_013701703.1| PREDICTED: uncharacterized protein LOC106405717 [Brassica napus]
Rs126160	127.303	6.23345	248.372	39.8451	5.31633	3.80903e-30	1.81726e-28	R3	13675384	13678054	-	2671	Rs126160	GO:0009331;GO:0046168;GO:0005975;GO:0051287;GO:0055114;GO:0004367	K00006	-	virNOG03099	C	sp|O22216|GPDHC_ARATH Glycerol-3-phosphate dehydrogenase [NAD(+)] GPDHC1, cytosolic OS=Arabidopsis thaliana GN=GPDHC1 PE=2 SV=1	gi|923544603|ref|XP_013734467.1| PREDICTED: glycerol-3-phosphate dehydrogenase [NAD(+)] GPDHC1, cytosolic [Brassica napus] gi|923544606|ref|XP_013734468.1| PREDICTED: glycerol-3-phosphate dehydrogenase [NAD(+)] GPDHC1, cytosolic [Brassica napus] gi|923544609|ref|XP_013734469.1| PREDICTED: glycerol-3-phosphate dehydrogenase [NAD(+)] GPDHC1, cytosolic [Brassica napus] gi|923544614|ref|XP_013734470.…
Rs126030	847.267	129.15	1565.38	12.1207	3.5994	3.99501e-30	1.90295e-28	R3	13436604	13438673	-	2070	Rs126030	-	-	-	virNOG24982	S	-	gi|923544547|ref|XP_013734450.1| PREDICTED: uncharacterized protein LOC106437967 isoform X3 [Brassica napus]
Rs242100	67.272	0	134.544	Inf	Inf	4.01795e-30	1.91083e-28	R5	15093106	15096073	+	2968	Rs242100	-	K07023	-	COG1896;virNOG06440	R	sp|Q9S7H8|ICS1_ARATH Isochorismate synthase 1, chloroplastic OS=Arabidopsis thaliana GN=ICS1 PE=1 SV=2	gi|923865927|ref|XP_013708038.1| PREDICTED: HD domain-containing protein 2-like [Brassica napus]
Rs114110	70.0745	140.149	0	0	-Inf	4.43946e-30	2.10793e-28	R3	10356294	10358016	-	1723	Rs114110	GO:0005774;GO:0042254;GO:0009506;GO:0005730;GO:0022625;GO:0009507	K02936	-	virNOG13089;COG1358	J	sp|P49692|RL7A1_ARATH 60S ribosomal protein L7a-1 OS=Arabidopsis thaliana GN=RPL7AA PE=1 SV=2	gi|685285805|ref|XP_009133818.1| PREDICTED: 60S ribosomal protein L7a-1 [Brassica rapa] gi|923545885|ref|XP_013734902.1| PREDICTED: 60S ribosomal protein L7a-1 [Brassica napus]
Rs001670	1799	302.003	3296	10.9138	3.44808	4.57952e-30	2.17098e-28	R1	941119	942875	-	1757	Rs001670	GO:0030975;GO:0005524;GO:0004788;GO:0006772;GO:0009229	K00949	-	virNOG00413;virNOG09479;COG1564	HO	sp|Q9R0M5|TPK1_MOUSE Thiamin pyrophosphokinase 1 OS=Mus musculus GN=Tpk1 PE=1 SV=1	gi|685371904|ref|XP_009119601.1| PREDICTED: thiamine pyrophosphokinase 1 isoform X1 [Brassica rapa]
Rs578000	69.6577	139.315	0	0	-Inf	4.60994e-30	2.18194e-28	R1	24627220	24628959	+	1740	Rs578000	-	-	-	virNOG33906	S	sp|Q9LM50|E2204_ARATH UPF0725 protein EMB2204 OS=Arabidopsis thaliana GN=EMB2204 PE=2 SV=2	gi|922572525|ref|XP_013614582.1| PREDICTED: UPF0725 protein EMB2204-like [Brassica oleracea var. oleracea]
Rs284850	75.1012	149.898	0.304796	0.00203336	-8.94192	4.62867e-30	2.18734e-28	R5	45040280	45043096	-	2817	Rs284850	GO:0016746;GO:0006644	K13511	-	virNOG14473	I	sp|Q6IV77|TAZ_MACMU Tafazzin OS=Macaca mulatta GN=TAZ PE=2 SV=1	gi|922435290|ref|XP_013623471.1| PREDICTED: tafazzin [Brassica oleracea var. oleracea] gi|923791732|ref|XP_013684507.1| PREDICTED: tafazzin [Brassica napus] gi|674892110|emb|CDY40712.1| BnaC03g34280D [Brassica napus]
Rs414310	160.274	309.183	11.3644	0.0367561	-4.76587	5.19244e-30	2.44988e-28	R8	4348546	4350825	+	2280	Rs414310	GO:0055114;GO:0016491	K02641	-	virNOG05776;COG0369	CP	sp|Q8W493|FNRL2_ARATH Ferredoxin--NADP reductase, leaf isozyme 2, chloroplastic OS=Arabidopsis thaliana GN=LFNR2 PE=1 SV=1	gi|674889276|emb|CDY43420.1| BnaC07g14870D [Brassica napus]
Rs422280	161.272	12.064	310.481	25.7362	4.68573	5.98038e-30	2.81719e-28	R8	8676978	8678167	+	1190	Rs422280	GO:1902600;GO:0004129;GO:0005751	K02266	-	virNOG23375;NOG146080	OC	sp|Q9T070|COX6A_ARATH Cytochrome c oxidase subunit 6a, mitochondrial OS=Arabidopsis thaliana GN=COX6A PE=2 SV=1	gi|685346854|ref|XP_009109396.1| PREDICTED: cytochrome c oxidase subunit 6a, mitochondrial [Brassica rapa] gi|923691004|ref|XP_013656584.1| PREDICTED: cytochrome c oxidase subunit 6a, mitochondrial [Brassica napus] gi|674943354|emb|CDX90403.1| BnaA08g15810D [Brassica napus]
Rs475690	145.106	9.2064	281.006	30.5229	4.93182	6.4775e-30	3.04657e-28	R9	17420709	17429483	+	8775	Rs475690	-	-	-	virNOG14641	T	sp|Q9NUJ3|T11L1_HUMAN T-complex protein 11-like protein 1 OS=Homo sapiens GN=TCP11L1 PE=1 SV=1	gi|922566364|ref|XP_013611460.1| PREDICTED: uncharacterized protein LOC106318140 isoform X3 [Brassica oleracea var. oleracea]
Rs336330	69.4409	138.882	0	0	-Inf	6.79311e-30	3.18998e-28	R6	31613297	31614319	+	1023	Rs336330	-	-	-	-	-	-	-
Rs087630	88.3639	1.87769	174.85	93.1199	6.54102	7.64632e-30	3.58501e-28	R2	13871390	13872108	-	719	Rs087630	GO:0015986;GO:0046933	-	-	virNOG24307;NOG177110	R	-	gi|674931410|emb|CDY01942.1| BnaC02g27850D [Brassica napus]
Rs283460	99.2629	3.59435	194.931	54.2327	5.76109	7.98407e-30	3.73749e-28	R5	42937649	42941450	+	3802	Rs283460	GO:0005524;GO:0016887	K06174	-	virNOG28395;COG1245;virNOG06129	AQR	sp|Q9LID6|AB1E_ARATH ABC transporter E family member 1 OS=Arabidopsis thaliana GN=ABCE1 PE=2 SV=1	gi|685288724|ref|XP_009135315.1| PREDICTED: ABC transporter E family member 1-like [Brassica rapa]
Rs173960	928.387	158.609	1698.16	10.7066	3.42043	8.0494e-30	3.76218e-28	R4	14279884	14282258	-	2375	Rs173960	-	-	-	virNOG27653;virNOG00407	S	-	gi|922515721|ref|XP_013592984.1| PREDICTED: uncharacterized protein LOC106301185 isoform X2 [Brassica oleracea var. oleracea] gi|922515724|ref|XP_013592985.1| PREDICTED: uncharacterized protein LOC106301185 isoform X2 [Brassica oleracea var. oleracea] gi|674948102|emb|CDX85253.1| BnaC07g25640D [Brassica napus]
Rs550170	77.8544	155.404	0.304796	0.00196131	-8.99396	8.35463e-30	3.89874e-28	RUS00527	4942	9283	-	4342	Rs550170	GO:0003723;GO:0000373	-	-	virNOG01759	L	sp|Q9FYT6|CRS1_MAIZE Chloroplastic group IIA intron splicing facilitator CRS1, chloroplastic OS=Zea mays GN=CRS1 PE=1 SV=1	gi|674922627|emb|CDY10696.1| BnaA05g16660D [Brassica napus]
Rs521500	88.9804	1.90464	176.056	92.4352	6.53037	8.57392e-30	3.99483e-28	RUS00086	163231	166448	-	3218	Rs521500	-	-	-	NOG87053	S	-	gi|923908678|ref|XP_013724211.1| PREDICTED: uncharacterized protein LOC106428020 [Brassica napus]
Rs096330	480.798	70.5829	891.013	12.6236	3.65806	8.67052e-30	4.03215e-28	R2	7121927	7123903	-	1977	Rs096330	GO:0008171;GO:0032259	K00588	-	COG4122;virNOG16473	QR	sp|Q9C9W3|CAMT1_ARATH Putative caffeoyl-CoA O-methyltransferase At1g67980 OS=Arabidopsis thaliana GN=At1g67980 PE=2 SV=1	gi|922419247|ref|XP_013613079.1| PREDICTED: putative caffeoyl-CoA O-methyltransferase At1g67980 [Brassica oleracea var. oleracea] gi|923758474|ref|XP_013676450.1| PREDICTED: putative caffeoyl-CoA O-methyltransferase At1g67980 [Brassica napus] gi|674900414|emb|CDY32580.1| BnaC02g17730D [Brassica napus]
Rs074150	66.1145	0	132.229	Inf	Inf	8.68102e-30	4.03215e-28	R2	27482531	27488187	-	5657	Rs074150	GO:0035335;GO:0004725	K18081	-	virNOG00451	IU	sp|A6QLT2|MTMR2_BOVIN Myotubularin-related protein 2 OS=Bos taurus GN=MTMR2 PE=2 SV=1	gi|922426141|ref|XP_013619145.1| PREDICTED: phosphatidylinositol-3-phosphatase myotubularin-2-like [Brassica oleracea var. oleracea]
Rs415740	225.078	428.873	21.2827	0.0496247	-4.3328	9.14408e-30	4.24064e-28	R8	5195965	5205440	-	9476	Rs415740	GO:0009058;GO:0003824;GO:0030170	K14272	-	virNOG00851;COG0436	E	sp|Q9LR30|GGT1_ARATH Glutamate--glyoxylate aminotransferase 1 OS=Arabidopsis thaliana GN=GGAT1 PE=1 SV=1	gi|923922679|ref|XP_013730520.1| PREDICTED: glutamate--glyoxylate aminotransferase 1 [Brassica napus] gi|674891275|emb|CDY41452.1| BnaA08g20540D [Brassica napus]
Rs571750	115.335	229.259	1.41017	0.00615099	-7.34497	1.08737e-29	5.03496e-28	RUS00907	21400	23296	-	1897	Rs571750	GO:0005634;GO:0003677;GO:0006334;GO:0000786	K09422	-	virNOG12264	B	sp|Q8VWK4|TRB1_ARATH Telomere repeat-binding factor 1 OS=Arabidopsis thaliana GN=TRB1 PE=1 SV=1	gi|922486607|ref|XP_013583702.1| PREDICTED: telomere repeat-binding factor 1-like isoform X1 [Brassica oleracea var. oleracea] gi|922486610|ref|XP_013583704.1| PREDICTED: telomere repeat-binding factor 1-like isoform X1 [Brassica oleracea var. oleracea] gi|922486613|ref|XP_013583705.1| PREDICTED: telomere repeat-binding factor 1-like isoform X1 [Brassica oleracea var. oleracea] gi|923644000|ref|X…
Rs118250	2861.29	503.141	5219.44	10.3737	3.37486	1.14343e-29	5.28634e-28	R3	9516643	9517554	+	912	Rs118250	GO:0006511;GO:0006464;GO:0005730;GO:0022625	K08770	-	KOG0001;virNOG06759	O	sp|P0CH33|UBQ11_ARATH Polyubiquitin 11 OS=Arabidopsis thaliana GN=UBQ11 PE=1 SV=1	gi|18412785|ref|NP_567286.1| ubiquitin 11 [Arabidopsis thaliana] gi|30679296|ref|NP_849291.1| polyubiquitin 14 [Arabidopsis thaliana] gi|79325001|ref|NP_001031585.1| ubiquitin 11 [Arabidopsis thaliana] gi|186511479|ref|NP_567247.2| polyubiquitin 14 [Arabidopsis thaliana] gi|186511546|ref|NP_001118936.1| ubiquitin 11 [Arabidopsis thaliana] gi|224078711|ref|XP_002305607.1| hypothetical protein POPT…
Rs065610	173.202	13.5	332.904	24.6596	4.62408	1.18463e-29	5.46835e-28	R2	29909111	29915949	+	6839	Rs065610	GO:0005525;GO:0003924	K06207	-	COG1217;virNOG05390	JT	sp|P72749|TYPA_SYNY3 GTP-binding protein TypA/BipA homolog OS=Synechocystis sp. (strain PCC 6803 / Kazusa) GN=typA PE=3 SV=1	gi|685269856|ref|XP_009125934.1| PREDICTED: translation factor GUF1 homolog, chloroplastic-like isoform X1 [Brassica rapa] gi|685269858|ref|XP_009125935.1| PREDICTED: translation factor GUF1 homolog, chloroplastic-like isoform X2 [Brassica rapa]
Rs469840	1514.7	2776.52	252.881	0.0910784	-3.45675	1.50378e-29	6.93085e-28	R9	20309139	20310560	+	1422	Rs469840	GO:0045261;GO:0009772;GO:0030234;GO:0015986;GO:0009544;GO:0009941;GO:0046961;GO:0046933	K02115	-	COG0224;virNOG10272	C	sp|Q01908|ATPG1_ARATH ATP synthase gamma chain 1, chloroplastic OS=Arabidopsis thaliana GN=ATPC1 PE=1 SV=1	gi|685360040|ref|XP_009114554.1| PREDICTED: ATP synthase gamma chain 1, chloroplastic-like [Brassica rapa]
Rs141890	68.0235	136.047	0	0	-Inf	1.51742e-29	6.98292e-28	R3	25746061	25747987	+	1927	Rs141890	GO:0005524;GO:0004672;GO:0016021;GO:0006468	-	-	virNOG03568	T	sp|Q8LFN2|Y3037_ARATH Probable inactive leucine-rich repeat receptor-like protein kinase At3g03770 OS=Arabidopsis thaliana GN=At3g03770 PE=2 SV=1	gi|567173763|ref|XP_006399930.1| hypothetical protein EUTSA_v10012902mg [Eutrema salsugineum] gi|557101020|gb|ESQ41383.1| hypothetical protein EUTSA_v10012902mg [Eutrema salsugineum]
Rs294740	193.548	370.448	16.6481	0.0449404	-4.47584	1.64598e-29	7.56288e-28	R6	2974081	2976744	+	2664	Rs294740	-	-	-	virNOG35212;virNOG24041	S	sp|Q4QSC8|SGO1_MAIZE Shugoshin-1 OS=Zea mays GN=SGO1 PE=2 SV=1	gi|923657008|ref|XP_013646417.1| PREDICTED: shugoshin-1-like isoform X2 [Brassica napus]
Rs490320	747.247	116.38	1378.11	11.8416	3.56579	1.79701e-29	8.24415e-28	R9	31991668	31994050	-	2383	Rs490320	GO:0016021;GO:0008270	-	-	virNOG07109	R	sp|Q9LUB7|OBE2_ARATH Protein OBERON 2 OS=Arabidopsis thaliana GN=OBE2 PE=1 SV=1	gi|923705085|ref|XP_013660775.1| PREDICTED: protein OBERON 2-like isoform X1 [Brassica napus]
Rs449170	73.5132	0.581691	146.445	251.757	7.97589	1.92409e-29	8.81362e-28	R9	838430	839782	-	1353	Rs449170	-	-	-	virNOG21423;virNOG24043	S	-	gi|922506374|ref|XP_013590043.1| PREDICTED: uncharacterized protein LOC106298458 [Brassica oleracea var. oleracea] gi|674945103|emb|CDX88488.1| BnaC06g39320D [Brassica napus]
Rs488620	80.6794	1.13229	160.226	141.506	7.14472	2.03676e-29	9.31543e-28	R9	29444470	29446709	+	2240	Rs488620	GO:0005634;GO:0005524;GO:0006468;GO:1901002;GO:0042538;GO:0009933;GO:0004674;GO:0005829	K00924	-	virNOG03894	T	sp|P43288|KSG1_ARATH Shaggy-related protein kinase alpha OS=Arabidopsis thaliana GN=ASK1 PE=2 SV=3	gi|923705309|ref|XP_013660836.1| PREDICTED: shaggy-related protein kinase alpha-like [Brassica napus] gi|674913355|emb|CDY19757.1| BnaA09g04100D [Brassica napus]
Rs054000	68.1844	136.369	0	0	-Inf	2.31852e-29	1.05879e-27	R2	23987929	23988825	+	897	Rs054000	-	-	-	-	-	-	-
Rs344460	91.7982	2.35785	181.238	76.866	6.26427	2.52907e-29	1.15318e-27	R6	38625442	38631831	-	6390	Rs344460	GO:0016021	-	-	virNOG09602	R	sp|A5PHT0|Y1448_ARATH Uncharacterized protein At1g24485 OS=Arabidopsis thaliana GN=RWK1 PE=2 SV=2	gi|923506455|ref|XP_013704021.1| PREDICTED: uncharacterized protein At1g24485-like [Brassica napus]
Rs149710	64.8951	0	129.79	Inf	Inf	2.56301e-29	1.16687e-27	R4	157968	159600	-	1633	Rs149710	-	K01244	-	virNOG05164	E	sp|Q9T0I8|MTN1_ARATH 5&apos;-methylthioadenosine/S-adenosylhomocysteine nucleosidase 1 OS=Arabidopsis thaliana GN=MTN1 PE=1 SV=1	gi|922456851|ref|XP_013630408.1| PREDICTED: 5&apos;-methylthioadenosine/S-adenosylhomocysteine nucleosidase 1 [Brassica oleracea var. oleracea] gi|923678557|ref|XP_013652833.1| PREDICTED: 5&apos;-methylthioadenosine/S-adenosylhomocysteine nucleosidase 1 [Brassica napus]
Rs433840	80.3897	159.735	1.04413	0.00653662	-7.25724	2.65668e-29	1.20768e-27	R8	28741644	28744430	+	2787	Rs433840	GO:0008270;GO:0016021;GO:0016567;GO:0004842;GO:0007005	K15688	-	virNOG10841	O	sp|Q5M7X9|MUL1A_DANRE Mitochondrial ubiquitin ligase activator of nfkb 1-A OS=Danio rerio GN=mul1a PE=2 SV=1	gi|923509504|ref|XP_013740356.1| PREDICTED: mitochondrial ubiquitin ligase activator of NFKB 1-like [Brassica napus] gi|923923671|ref|XP_013730959.1| PREDICTED: mitochondrial ubiquitin ligase activator of NFKB 1-like [Brassica napus]
Rs091710	3481.54	619.713	6343.37	10.236	3.35558	2.69301e-29	1.22233e-27	R2	20462457	20462998	-	542	Rs091710	-	-	-	virNOG20868	R	-	gi|567175734|ref|XP_006400520.1| hypothetical protein EUTSA_v10014922mg [Eutrema salsugineum] gi|557101610|gb|ESQ41973.1| hypothetical protein EUTSA_v10014922mg [Eutrema salsugineum]
Rs515110	104.492	0	208.984	Inf	Inf	2.97003e-29	1.34602e-27	RUS00075	9834	11319	+	1486	Rs515110	GO:0006790;GO:0047627;GO:0005777;GO:0005080;GO:0009150;GO:0005829;GO:0008270;GO:0005886	K02503	-	virNOG17960	T	sp|P42855|ZB14_BRAJU 14 kDa zinc-binding protein (Fragment) OS=Brassica juncea PE=1 SV=1	gi|727446007|ref|XP_010504557.1| PREDICTED: 14 kDa zinc-binding protein [Camelina sativa]
Rs226320	1161.91	201.026	2122.8	10.5598	3.40052	3.05784e-29	1.38321e-27	R5	4168295	4170085	+	1791	Rs226320	GO:0020037;GO:0005506;GO:0052722;GO:0055114;GO:0009908;GO:0010143;GO:0016705;GO:0016021;GO:0005739	K15399	-	virNOG07387	Q	sp|Q9LZ31|C77A4_ARATH Cytochrome P450 77A4 OS=Arabidopsis thaliana GN=CYP77A4 PE=2 SV=1	gi|922482180|ref|XP_013638721.1| PREDICTED: cytochrome P450 77A4 [Brassica oleracea var. oleracea] gi|923630081|ref|XP_013750317.1| PREDICTED: cytochrome P450 77A4-like [Brassica napus] gi|923746290|ref|XP_013672779.1| PREDICTED: cytochrome P450 77A4-like [Brassica napus] gi|674932332|emb|CDY00955.1| BnaC05g42450D [Brassica napus]
Rs161250	64.3147	0	128.629	Inf	Inf	3.06134e-29	1.38321e-27	R4	6990536	6994566	-	4031	Rs161250	GO:0043531;GO:0005634;GO:0003677;GO:0046872;GO:0007165;GO:0006355	-	-	virNOG31392;KOG0198	T	sp|Q9SZ67|WRK19_ARATH Probable WRKY transcription factor 19 OS=Arabidopsis thaliana GN=WRKY19 PE=2 SV=1	gi|227438273|gb|ACP30626.1| disease resistance protein [Brassica rapa subsp. pekinensis]
Rs541700	148.547	296.484	0.609592	0.00205607	-8.9259	3.37871e-29	1.5243e-27	RUS00440	58899	59970	-	1072	Rs541700	GO:0005840;GO:0006412;GO:0003735	K02889	-	virNOG00086	J	sp|Q43291|RL211_ARATH 60S ribosomal protein L21-1 OS=Arabidopsis thaliana GN=RPL21A PE=2 SV=2	gi|685315303|ref|XP_009148270.1| PREDICTED: 60S ribosomal protein L21-1 [Brassica rapa]
Rs475270	89.0139	2.37887	175.649	73.8372	6.20628	3.53008e-29	1.59019e-27	R9	18346097	18350661	-	4565	Rs475270	GO:0005524;GO:0004672;GO:0006468	K08835	-	virNOG02713;KOG0582	T	sp|Q551H4|FRAY2_DICDI Serine/threonine-protein kinase fray2 OS=Dictyostelium discoideum GN=fray2 PE=3 SV=1	gi|923811657|ref|XP_013691071.1| PREDICTED: serine/threonine-protein kinase BLUS1-like [Brassica napus] gi|674946704|emb|CDX86848.1| BnaA09g22380D [Brassica napus]
Rs283950	145.99	282.57	9.40985	0.033301	-4.90829	4.05077e-29	1.82199e-27	R5	42601829	42603441	+	1613	Rs283950	GO:0006464;GO:0015031;GO:0003676	K12183	-	virNOG03092	OU	sp|Q9LHG8|ELC_ARATH Protein ELC OS=Arabidopsis thaliana GN=ELC PE=1 SV=1	gi|685288551|ref|XP_009135230.1| PREDICTED: protein ELC [Brassica rapa]
Rs037790	538.787	22.5504	1055.02	46.7852	5.54798	4.25383e-29	1.91045e-27	R1	24454996	24457237	-	2242	Rs037790	-	-	-	virNOG27421;virNOG31752	TR	sp|Q9SAV1|MB11_ARATH Myrosinase-binding protein-like At1g52030 OS=Arabidopsis thaliana GN=F-ATMBP PE=2 SV=1	gi|685314246|ref|XP_009147717.1| PREDICTED: myrosinase-binding protein-like At1g52030 [Brassica rapa] gi|674910334|emb|CDY22879.1| BnaA06g01980D [Brassica napus]
Rs422950	64.1402	0	128.28	Inf	Inf	4.62783e-29	2.0753e-27	R8	10020620	10022898	+	2279	Rs422950	GO:0006810;GO:0008270;GO:0016021;GO:0019706	K16675	-	virNOG03140	R	sp|Q9SB58|ZDH19_ARATH Protein S-acyltransferase 8 OS=Arabidopsis thaliana GN=PAT08 PE=1 SV=2	gi|685346431|ref|XP_009109242.1| PREDICTED: protein S-acyltransferase 8-like [Brassica rapa] gi|923690724|ref|XP_013656493.1| PREDICTED: protein S-acyltransferase 8-like [Brassica napus] gi|923690726|ref|XP_013656494.1| PREDICTED: protein S-acyltransferase 8-like [Brassica napus] gi|923908163|ref|XP_013723976.1| PREDICTED: protein S-acyltransferase 8-like [Brassica napus] gi|923908165|ref|XP_0137…
Rs553040	63.4934	0	126.987	Inf	Inf	4.89404e-29	2.19139e-27	RUS00673	18424	21112	-	2689	Rs553040	GO:0016757;GO:0016021	K03842	-	COG0438;virNOG02525	M	sp|Q921Q3|ALG1_MOUSE Chitobiosyldiphosphodolichol beta-mannosyltransferase OS=Mus musculus GN=Alg1 PE=2 SV=3	gi|674951587|emb|CDX81769.1| BnaC08g38320D [Brassica napus]
Rs129470	474.844	949.688	0	0	-Inf	5.25704e-29	2.3504e-27	RUS10335	1141	1900	+	760	Rs129470	-	-	-	virNOG23223;virNOG18537	SR	sp|Q05349|12KD_FRAAN Auxin-repressed 12.5 kDa protein OS=Fragaria ananassa PE=2 SV=1	gi|685284109|ref|XP_009132955.1| PREDICTED: auxin-repressed 12.5 kDa protein-like isoform X1 [Brassica rapa] gi|685284115|ref|XP_009132959.1| PREDICTED: auxin-repressed 12.5 kDa protein-like isoform X1 [Brassica rapa] gi|923543957|ref|XP_013734248.1| PREDICTED: auxin-repressed 12.5 kDa protein-like isoform X1 [Brassica napus] gi|923611958|ref|XP_013744502.1| PREDICTED: auxin-repressed 12.5 kDa pr…
Rs143420	178.367	356.735	0	0	-Inf	5.38645e-29	2.40466e-27	R3	26523937	26525445	+	1509	Rs143420	-	-	-	virNOG01944	L	sp|Q6AZB8|HARB1_DANRE Putative nuclease HARBI1 OS=Danio rerio GN=harbi1 PE=2 SV=1	gi|685288861|ref|XP_009135381.1| PREDICTED: uncharacterized protein LOC103859573 [Brassica rapa]
Rs057470	68.4389	0.372697	136.505	366.263	8.51674	5.53103e-29	2.46552e-27	R2	3342554	3344723	-	2170	Rs057470	-	-	-	virNOG07189	S	-	gi|685273861|ref|XP_009127968.1| PREDICTED: uncharacterized protein LOC103852823 [Brassica rapa]
Rs014880	447.259	830.43	64.0872	0.0771735	-3.69575	5.98272e-29	2.66289e-27	R1	7725959	7727624	+	1666	Rs014880	-	-	-	virNOG19608	S	-	gi|922495435|ref|XP_013586305.1| PREDICTED: photosynthetic NDH subunit of subcomplex B 4, chloroplastic isoform X1 [Brassica oleracea var. oleracea] gi|674870045|emb|CDY64872.1| BnaC05g50170D [Brassica napus]
Rs117270	8462.31	16922.2	2.39305	0.000141415	-12.7878	6.16983e-29	2.74209e-27	R3	8386794	8387721	-	928	Rs117270	GO:0006979;GO:0033743;GO:0030091;GO:0055114	K07305	-	virNOG33994;virNOG18569	O	sp|Q9ZS91|MSRB5_ARATH Peptide methionine sulfoxide reductase B5 OS=Arabidopsis thaliana GN=MSRB5 PE=2 SV=1	gi|297809655|ref|XP_002872711.1| methionine sulfoxide reductase domain-containing protein [Arabidopsis lyrata subsp. lyrata] gi|297318548|gb|EFH48970.1| methionine sulfoxide reductase domain-containing protein [Arabidopsis lyrata subsp. lyrata]
Rs397070	63.5648	0	127.13	Inf	Inf	7.38076e-29	3.27092e-27	R7	5126094	5127045	+	952	Rs397070	GO:0031011	-	-	virNOG13504	S	-	gi|674923419|emb|CDY09837.1| BnaC09g43240D [Brassica napus]
Rs377720	66.3986	132.797	0	0	-Inf	7.38163e-29	3.27092e-27	R7	19717278	19718273	-	996	Rs377720	GO:0005634;GO:0006511;GO:0007275;GO:0008270;GO:0016567;GO:0004842;GO:0016874	K04506	-	virNOG02187	O	sp|Q9M2P4|SINA2_ARATH E3 ubiquitin-protein ligase SINAT2 OS=Arabidopsis thaliana GN=SINAT2 PE=2 SV=1	gi|674876255|emb|CDY56244.1| BnaA07g37960D [Brassica napus]
Rs152630	63.7368	0	127.474	Inf	Inf	7.52903e-29	3.33129e-27	R4	2296917	2301080	-	4164	Rs152630	GO:0035091	-	-	euNOG08593;virNOG12022	R	-	gi|674919786|emb|CDY13475.1| BnaA03g51930D [Brassica napus]
Rs351310	132.069	256.936	7.20273	0.0280332	-5.15672	7.90955e-29	3.49278e-27	R6	43244901	43245575	+	675	Rs351310	GO:0006412;GO:0003735	K02935	-	virNOG10905;KOG1715	J	-	gi|674932074|emb|CDY01460.1| BnaA07g12330D [Brassica napus]
Rs007830	63.1046	0	126.209	Inf	Inf	7.9174e-29	3.49278e-27	R1	4036912	4038139	+	1228	Rs007830	-	-	-	virNOG06173	R	sp|Q9SY75|PPR30_ARATH Putative pentatricopeptide repeat-containing protein At1g10330 OS=Arabidopsis thaliana GN=PCMP-E71 PE=3 SV=1	gi|922496316|ref|XP_013586601.1| PREDICTED: putative pentatricopeptide repeat-containing protein At1g10330 [Brassica oleracea var. oleracea]
Rs430370	1584.56	3142.19	26.9292	0.00857018	-6.86646	8.99359e-29	3.96169e-27	R8	12948447	12949721	-	1275	Rs430370	GO:0015991;GO:0000220;GO:0016021;GO:0005886;GO:0007035;GO:0009507;GO:0046961	K02155	-	COG0636	C	sp|P0DH94|VATL5_ARATH V-type proton ATPase 16 kDa proteolipid subunit c5 OS=Arabidopsis thaliana GN=VHA-C5 PE=2 SV=1	gi|15227232|ref|NP_179244.1| ATPase, F0/V0 complex, subunit C protein [Arabidopsis thaliana] gi|15234868|ref|NP_195603.1| vacuolar-type H(+)-ATPase C3 [Arabidopsis thaliana] gi|15236183|ref|NP_195198.1| vacuolar H+-pumping ATPase C1 [Arabidopsis thaliana] gi|224080484|ref|XP_002306142.1| Vacuolar ATP synthase 16 kDa proteolipid subunit 1/3/5 family protein [Populus trichocarpa] gi|225459575|ref|X…
Rs249550	170.681	334.272	7.09035	0.0212113	-5.55902	9.9533e-29	4.37799e-27	R5	21274639	21277349	+	2711	Rs249550	GO:0005774;GO:0005783;GO:0003993;GO:0016311	K03103	-	virNOG10144	R	sp|Q54ND5|MINP1_DICDI Multiple inositol polyphosphate phosphatase 1 OS=Dictyostelium discoideum GN=mipp1 PE=1 SV=1	gi|922553699|ref|XP_013604869.1| PREDICTED: multiple inositol polyphosphate phosphatase 1-like isoform X1 [Brassica oleracea var. oleracea] gi|923880996|ref|XP_013712709.1| PREDICTED: multiple inositol polyphosphate phosphatase 1-like isoform X1 [Brassica napus] gi|674910415|emb|CDY22617.1| BnaC08g42510D [Brassica napus]
Rs050910	63.2859	0	126.572	Inf	Inf	1.00084e-28	4.39575e-27	R2	33607819	33609245	-	1427	Rs050910	-	-	-	virNOG11276	K	sp|Q93V43|TCP2_ARATH Transcription factor TCP2 OS=Arabidopsis thaliana GN=TCP2 PE=2 SV=1	gi|922418158|ref|XP_013607827.1| PREDICTED: transcription factor TCP2 [Brassica oleracea var. oleracea] gi|922418160|ref|XP_013607831.1| PREDICTED: transcription factor TCP2 [Brassica oleracea var. oleracea] gi|922418162|ref|XP_013607836.1| PREDICTED: transcription factor TCP2 [Brassica oleracea var. oleracea] gi|922418164|ref|XP_013607840.1| PREDICTED: transcription factor TCP2 [Brassica olerace…
Rs072190	111.142	217.372	4.91222	0.0225983	-5.46764	1.14286e-28	5.01213e-27	R2	24493699	24497226	+	3528	Rs072190	-	-	-	euNOG07085;virNOG09058	S	-	gi|685271814|ref|XP_009126956.1| PREDICTED: uncharacterized protein LOC103851840 [Brassica rapa]
Rs347480	175.098	14.0576	336.138	23.9115	4.57963	1.19026e-28	5.21235e-27	R6	40444850	40448982	-	4133	Rs347480	GO:0000287;GO:0008152;GO:0010333	K07385	-	virNOG00163	R	sp|P0DI77|CIN2_ARATH 1,8-cineole synthase 2, chloroplastic OS=Arabidopsis thaliana GN=TPS23 PE=1 SV=1	gi|922545881|ref|XP_013600731.1| PREDICTED: beta-myrcene/(E)-beta-ocimene synthase 2, chloroplastic isoform X2 [Brassica oleracea var. oleracea]
Rs180020	65.4966	130.993	0	0	-Inf	1.1925e-28	5.21453e-27	R4	17954454	17956398	+	1945	Rs180020	-	-	-	KOG0987	D	-	gi|674953508|emb|CDX79939.1| BnaA05g02170D [Brassica napus]
Rs196770	62.6229	0	125.246	Inf	Inf	1.22977e-28	5.36964e-27	R4	33705044	33709581	+	4538	Rs196770	GO:0006886;GO:0030127;GO:0008270;GO:0006888	-	-	virNOG05741	U	sp|O95487|SC24B_HUMAN Protein transport protein Sec24B OS=Homo sapiens GN=SEC24B PE=1 SV=2	gi|922479008|ref|XP_013637637.1| PREDICTED: protein transport protein SEC24-like [Brassica oleracea var. oleracea]
Rs586080	65.2728	130.546	0	0	-Inf	1.29086e-28	5.62814e-27	RUS00794	2933	5849	+	2917	Rs586080	GO:0016567;GO:0004842;GO:0007005	K15688	-	virNOG00660	O	-	gi|674962385|emb|CDX70388.1| BnaC03g04720D [Brassica napus]
Rs355360	974.725	1786.58	162.869	0.0911625	-3.45542	1.48201e-28	6.44931e-27	R6	46768744	46770148	-	1405	Rs355360	-	-	-	virNOG21129	G	sp|Q09751|LGUL_SCHPO Lactoylglutathione lyase OS=Schizosaccharomyces pombe (strain 972 / ATCC 24843) GN=glo1 PE=1 SV=1	gi|922467405|ref|XP_013633924.1| PREDICTED: lactoylglutathione lyase [Brassica oleracea var. oleracea] gi|923796718|ref|XP_013686029.1| PREDICTED: lactoylglutathione lyase-like [Brassica napus] gi|674863620|emb|CDY68473.1| BnaCnng59150D [Brassica napus]
Rs117500	141.347	273.203	9.49065	0.0347385	-4.84732	1.48352e-28	6.44931e-27	R3	8507588	8508888	+	1301	Rs117500	GO:0016021	-	-	virNOG13414	R	sp|Q9XIN8|FB119_ARATH F-box protein At2g27310 OS=Arabidopsis thaliana GN=At2g27310 PE=2 SV=1	gi|923546200|ref|XP_013735021.1| PREDICTED: F-box protein At2g27310-like [Brassica napus]
Rs399590	887.174	1773.37	0.975633	0.000550157	-10.8279	1.84341e-28	8.00222e-27	R7	3737845	3739816	-	1972	Rs399590	GO:0016021	-	-	virNOG16671	S	-	gi|923724141|ref|XP_013665959.1| PREDICTED: uncharacterized protein LOC106370506 [Brassica napus]
Rs237350	83.7053	165.562	1.84833	0.011164	-6.485	1.89108e-28	8.19725e-27	R5	11183312	11185373	+	2062	Rs237350	-	-	-	virNOG12154	S	-	gi|923542551|ref|XP_013733781.1| PREDICTED: calmodulin-binding protein 60 A-like isoform X3 [Brassica napus]
Rs415510	4569.65	8912.03	227.26	0.0255003	-5.29334	2.16411e-28	9.36716e-27	R8	5000256	5002172	-	1917	Rs415510	GO:0008152;GO:0016758	-	-	NOG106845;virNOG04662	SCG	sp|Q9LMF0|U85A5_ARATH UDP-glycosyltransferase 85A5 OS=Arabidopsis thaliana GN=UGT85A5 PE=2 SV=1	gi|922544711|ref|XP_013600140.1| PREDICTED: UDP-glycosyltransferase 85A5-like [Brassica oleracea var. oleracea]
Rs293300	336.744	629.664	43.8244	0.0695997	-3.84478	2.31821e-28	1.00196e-26	R6	2226160	2230931	+	4772	Rs293300	GO:0030785;GO:0032259;GO:0009507	-	-	virNOG14924	R	sp|Q9S7M9|P24B2_ARATH Transmembrane emp24 domain-containing protein p24beta2 OS=Arabidopsis thaliana GN=At3g07680 PE=1 SV=1	gi|922404982|ref|XP_013627092.1| PREDICTED: ribulose-1,5 bisphosphate carboxylase/oxygenase large subunit N-methyltransferase, chloroplastic [Brassica oleracea var. oleracea]
Rs229150	1312.99	2397.42	228.566	0.0953386	-3.3908	2.70247e-28	1.16636e-26	R5	5911652	5916698	+	5047	Rs229150	GO:0004674;GO:0005524;GO:0006468	-	-	virNOG01037;KOG1164	T	sp|Q6QNM1|KC1_TOXGO Casein kinase I OS=Toxoplasma gondii PE=2 SV=1	gi|922498146|ref|XP_013587246.1| PREDICTED: uncharacterized protein LOC106295805 [Brassica oleracea var. oleracea] gi|923554711|ref|XP_013737776.1| PREDICTED: uncharacterized protein LOC106440609 [Brassica napus]
Rs266690	2454.85	4457.36	452.339	0.101481	-3.30071	2.94982e-28	1.27128e-26	R5	32192501	32193786	+	1286	Rs266690	GO:0006950	-	-	virNOG21374	S	sp|Q8LGG8|USPAL_ARATH Universal stress protein A-like protein OS=Arabidopsis thaliana GN=At3g01520 PE=1 SV=2	gi|923702438|ref|XP_013660025.1| PREDICTED: universal stress protein A-like protein [Brassica napus] gi|674921768|emb|CDY11426.1| BnaA09g39920D [Brassica napus]
Rs051820	2591.81	4687.22	496.403	0.105905	-3.23915	3.20947e-28	1.38118e-26	R2	34123463	34126052	+	2590	Rs051820	GO:0050832;GO:0010268;GO:0020037;GO:0005506;GO:0016132;GO:0046345;GO:0019825;GO:0055114;GO:0010295;GO:0005576;GO:0016021;GO:0016125;GO:0048838;GO:0009639	K09843	-	virNOG01723	Q	sp|Q949P1|ABAH1_ARATH Abscisic acid 8&apos;-hydroxylase 1 OS=Arabidopsis thaliana GN=CYP707A1 PE=2 SV=1	gi|685292130|ref|XP_009137004.1| PREDICTED: abscisic acid 8&apos;-hydroxylase 1 [Brassica rapa]
Rs428270	1200.77	2199.56	201.969	0.0918223	-3.44501	3.43312e-28	1.4753e-26	R8	17568350	17569619	-	1270	Rs428270	GO:0009538;GO:0016021;GO:0015979	K02699	-	virNOG03549	G	sp|Q9SUI4|PSAL_ARATH Photosystem I reaction center subunit XI, chloroplastic OS=Arabidopsis thaliana GN=PSAL PE=1 SV=2	gi|674898374|emb|CDY34527.1| BnaA08g04820D [Brassica napus]
Rs100570	61.4042	0	122.808	Inf	Inf	4.03919e-28	1.73325e-26	R2	3004964	3007160	+	2197	Rs100570	-	-	-	virNOG01402	T	-	gi|923808062|ref|XP_013689888.1| PREDICTED: uncharacterized protein LOC106393764, partial [Brassica napus]
Rs393600	616.239	97.8662	1134.61	11.5935	3.53525	4.37403e-28	1.87424e-26	R7	6982776	6985452	+	2677	Rs393600	GO:0005634;GO:0003677;GO:0006355	-	-	virNOG18312;euNOG12702	S	sp|Q84K00|NAC78_ARATH NAC domain-containing protein 78 OS=Arabidopsis thaliana GN=NAC078 PE=2 SV=2	gi|674911553|emb|CDY21575.1| BnaC09g47170D [Brassica napus]
Rs224560	60.8414	0	121.683	Inf	Inf	4.48534e-28	1.91919e-26	R5	3170995	3174036	-	3042	Rs224560	GO:0005634;GO:0003677;GO:0006357;GO:0008270;GO:0016573	K11314	-	virNOG07066	B	sp|Q9SFD5|TAD2A_ARATH Transcriptional adapter ADA2a OS=Arabidopsis thaliana GN=ADA2A PE=1 SV=1	gi|685312929|ref|XP_009147038.1| PREDICTED: transcriptional adapter ADA2a [Brassica rapa]
Rs458630	136.24	10.1282	262.351	25.9029	4.69504	5.51493e-28	2.35635e-26	R9	7111802	7113346	+	1545	Rs458630	-	-	-	virNOG28891;KOG0660;virNOG05347	T	sp|Q9LM33|MPK8_ARATH Mitogen-activated protein kinase 8 OS=Arabidopsis thaliana GN=MPK8 PE=2 SV=2	gi|922413599|ref|XP_013586298.1| PREDICTED: mitogen-activated protein kinase 8-like [Brassica oleracea var. oleracea] gi|922413601|ref|XP_013586303.1| PREDICTED: mitogen-activated protein kinase 8-like [Brassica oleracea var. oleracea] gi|922413603|ref|XP_013586309.1| PREDICTED: mitogen-activated protein kinase 8-like [Brassica oleracea var. oleracea] gi|922413605|ref|XP_013586315.1| PREDICTED: m…
Rs587620	75.2553	149.531	0.979258	0.00654885	-7.25454	6.651e-28	2.8377e-26	RUS01934	2	2221	-	2220	Rs587620	GO:0061630;GO:0000836;GO:0030433;GO:0016567;GO:0008270;GO:0016021	K10601	-	virNOG07581	O	sp|Q803I8|SYVN1_DANRE E3 ubiquitin-protein ligase synoviolin OS=Danio rerio GN=syvn1 PE=2 SV=2	gi|922419365|ref|XP_013613542.1| PREDICTED: ERAD-associated E3 ubiquitin-protein ligase HRD1B isoform X2 [Brassica oleracea var. oleracea]
Rs097280	911.297	1663.75	158.84	0.0954709	-3.38879	7.03663e-28	2.99794e-26	R2	6109322	6119089	-	9768	Rs097280	GO:0009234;GO:0009063;GO:0030976;GO:0070204	K14759	-	virNOG00030	E	sp|Q15KI9|PHYLO_ARATH Protein PHYLLO, chloroplastic OS=Arabidopsis thaliana GN=PHYLLO PE=2 SV=2	gi|923528265|ref|XP_013689518.1| PREDICTED: protein PHYLLO, chloroplastic isoform X1 [Brassica napus]
Rs129010	462.094	856.046	68.1417	0.0796005	-3.65108	7.14921e-28	3.04157e-26	R3	17918318	17919321	+	1004	Rs129010	GO:0009535;GO:0009765;GO:0046872;GO:0016021;GO:0016168;GO:0018298;GO:0009522	K08912	-	virNOG02411	O	sp|P13851|CB21_SINAL Chlorophyll a-b binding protein 1, chloroplastic OS=Sinapis alba GN=CAB1 PE=3 SV=1	gi|923544022|ref|XP_013734265.1| PREDICTED: chlorophyll a-b binding protein 1, chloroplastic [Brassica napus] gi|115778|sp|P13851.1|CB21_SINAL RecName: Full=Chlorophyll a-b binding protein 1, chloroplastic; AltName: Full=LHCII type I CAB-1; Short=LHCP; Flags: Precursor gi|21138|emb|CAA34459.1| unnamed protein product [Sinapis alba] gi|21140|emb|CAA33903.1| chlorophyll a/b-binding polypeptide [Sin…
Rs139250	529.192	1058.02	0.369667	0.000349396	-11.4828	7.3598e-28	3.12671e-26	R3	24283471	24284473	-	1003	Rs139250	-	-	-	-	-	-	-
Rs500290	68.1726	0.647998	135.697	209.41	7.71019	7.40279e-28	3.14051e-26	R9	37787426	37788579	-	1154	Rs500290	-	-	-	virNOG24141	S	-	gi|923896909|ref|XP_013719107.1| PREDICTED: uncharacterized protein LOC106422865 [Brassica napus] gi|674953251|emb|CDX80283.1| BnaC09g34590D [Brassica napus]
Rs359230	365.781	680.725	50.8376	0.0746815	-3.74311	7.74882e-28	3.28264e-26	R6	49005797	49007361	-	1565	Rs359230	GO:0071806;GO:0006886;GO:0005744;GO:0016021;GO:0015450	K17795	-	virNOG00717	U	sp|Q9SP35|TI172_ARATH Mitochondrial import inner membrane translocase subunit TIM17-2 OS=Arabidopsis thaliana GN=TIM17-2 PE=1 SV=2	gi|685305546|ref|XP_009143501.1| PREDICTED: mitochondrial import inner membrane translocase subunit TIM17-2-like [Brassica rapa]
Rs613780	137.274	9.58504	264.964	27.6435	4.78887	7.96864e-28	3.37098e-26	R7	10599694	10601639	-	1946	Rs613780	GO:0008270	-	-	virNOG12707;virNOG13958	OR	sp|Q8LBA0|NIPL2_ARATH NEP1-interacting protein-like 2 OS=Arabidopsis thaliana GN=ATL24 PE=1 SV=2	gi|922502282|ref|XP_013588557.1| PREDICTED: NEP1-interacting protein-like 2 [Brassica oleracea var. oleracea]
Rs306320	1790.99	3420.48	161.486	0.0472114	-4.40472	8.52596e-28	3.60164e-26	R6	10326602	10327273	-	672	Rs306320	GO:0009055;GO:0051537;GO:0022900;GO:0046872	K02639	-	virNOG19287;COG0633	C	sp|P16972|FER2_ARATH Ferredoxin-2, chloroplastic OS=Arabidopsis thaliana GN=FD2 PE=1 SV=1	gi|922556444|ref|XP_013606320.1| PREDICTED: ferredoxin, leaf L-A-like [Brassica oleracea var. oleracea] gi|923844910|ref|XP_013702044.1| PREDICTED: ferredoxin, leaf L-A-like [Brassica napus] gi|923908828|ref|XP_013724280.1| PREDICTED: ferredoxin, leaf L-A-like [Brassica napus] gi|674887835|emb|CDY44833.1| BnaCnng11890D [Brassica napus]
Rs430730	62.3307	124.661	0	0	-Inf	9.43147e-28	3.97853e-26	R8	12447022	12448862	+	1841	Rs430730	-	-	-	-	-	-	gi|674907135|emb|CDY25986.1| BnaC09g20010D [Brassica napus]
Rs424400	424.421	785.648	63.1931	0.0804344	-3.63604	9.56508e-28	4.02921e-26	R8	10760368	10762885	+	2518	Rs424400	GO:0006508;GO:0004185	K16297	-	COG2939;virNOG02022	OE	sp|Q949Q7|SCP29_ARATH Serine carboxypeptidase-like 29 OS=Arabidopsis thaliana GN=SCPL29 PE=2 SV=1	gi|923899898|ref|XP_013720411.1| PREDICTED: serine carboxypeptidase-like 29 [Brassica napus]
Rs164460	201.465	382.546	20.385	0.0532877	-4.23005	1.00085e-27	4.21003e-26	R4	9046726	9048864	-	2139	Rs164460	GO:0016020	-	-	virNOG03286	S	-	gi|923601651|ref|XP_013741318.1| PREDICTED: uncharacterized protein LOC106444386 [Brassica napus]
Rs154750	123.744	247.488	0	0	-Inf	1.03698e-27	4.35588e-26	R4	3300331	3302635	-	2305	Rs154750	GO:0051537;GO:0019439;GO:0016708;GO:0005506;GO:0055114	K00499	-	virNOG11741	R	sp|Q9SZR0|CHMO_ARATH Choline monooxygenase, chloroplastic OS=Arabidopsis thaliana GN=At4g29890 PE=2 SV=2	gi|923556180|ref|XP_013738248.1| PREDICTED: choline monooxygenase, chloroplastic-like [Brassica napus]
Rs186170	62.0324	124.065	0	0	-Inf	1.05244e-27	4.41463e-26	R4	23409116	23410387	+	1272	Rs186170	-	-	-	COG0085	K	sp|P0DH85|REM10_ARATH B3 domain-containing protein REM10 OS=Arabidopsis thaliana GN=REM10 PE=2 SV=1	gi|923686858|ref|XP_013655352.1| PREDICTED: B3 domain-containing protein REM9-like [Brassica napus]
Rs234990	75.0128	1.26078	148.765	117.995	6.88258	1.05616e-27	4.42402e-26	R5	9433762	9439809	-	6048	Rs234990	GO:0005524;GO:0051701;GO:0045003	K10875	-	virNOG06226	L	sp|A4PBL4|RAD54_ORYSJ DNA repair and recombination protein RAD54 OS=Oryza sativa subsp. japonica GN=RAD54 PE=1 SV=1	gi|923627029|ref|XP_013749338.1| PREDICTED: protein CHROMATIN REMODELING 25 [Brassica napus] gi|674941336|emb|CDX92308.1| BnaA05g20990D [Brassica napus]
Rs316890	1334.76	2423.44	246.071	0.101538	-3.29991	1.09196e-27	4.56757e-26	R6	17115562	17116427	-	866	Rs316890	GO:0005840;GO:0006412;GO:0003735	K02935	-	virNOG19265	J	sp|P36210|RK121_ARATH 50S ribosomal protein L12-1, chloroplastic OS=Arabidopsis thaliana GN=RPL12A PE=2 SV=1	gi|685276871|ref|XP_009129390.1| PREDICTED: 50S ribosomal protein L12-1, chloroplastic [Brassica rapa]
Rs209540	59.7596	0	119.519	Inf	Inf	1.23506e-27	5.15891e-26	R4	42194393	42198249	-	3857	Rs209540	GO:0005634;GO:0048527	-	-	virNOG06235	S	sp|O22161|ADLO1_ARATH Protein ARABIDILLO 1 OS=Arabidopsis thaliana GN=FBX5 PE=1 SV=1	gi|674905741|emb|CDY27405.1| BnaC04g50000D [Brassica napus]
Rs357900	62.1261	124.252	0	0	-Inf	1.26774e-27	5.28805e-26	R6	48162342	48163679	-	1338	Rs357900	GO:0008061;GO:0006032;GO:0016998;GO:0005975;GO:0004568	K01183	-	virNOG29189;KOG4742	RG	sp|Q06209|CHI4_BRANA Basic endochitinase CHB4 OS=Brassica napus PE=1 SV=2	gi|674901312|emb|CDY31683.1| BnaA05g08640D [Brassica napus]
Rs264070	61.9046	123.809	0	0	-Inf	1.45332e-27	6.05369e-26	R5	30699514	30701097	+	1584	Rs264070	GO:0004252;GO:0006508;GO:0016021	-	-	virNOG12195	T	sp|Q8TEB9|RHBL4_HUMAN Rhomboid-related protein 4 OS=Homo sapiens GN=RHBDD1 PE=1 SV=1	gi|922573365|ref|XP_013615010.1| PREDICTED: RHOMBOID-like protein 13 [Brassica oleracea var. oleracea]
Rs541730	388.729	721.877	55.5806	0.0769945	-3.6991	1.4919e-27	6.2057e-26	RUS00440	46580	48759	+	2180	Rs541730	GO:0016021;GO:0003746;GO:0006414	K03233	-	virNOG07515	J	sp|O04487|EF1G1_ARATH Probable elongation factor 1-gamma 1 OS=Arabidopsis thaliana GN=At1g09640 PE=2 SV=1	gi|674912547|emb|CDY20681.1| BnaC08g13770D [Brassica napus]
Rs168510	63.9594	0.372697	127.546	342.225	8.4188	1.50536e-27	6.25299e-26	R4	10561739	10564684	-	2946	Rs168510	GO:0010181;GO:0016021;GO:0055114;GO:0016491	-	-	virNOG00589;virNOG07156	R	sp|Q0WMN5|Y3913_ARATH Uncharacterized protein At3g49140 OS=Arabidopsis thaliana GN=At3g49140 PE=1 SV=2	gi|923647896|ref|XP_013643454.1| PREDICTED: uncharacterized protein At3g49140 [Brassica napus]
Rs094100	529.296	85.5944	972.997	11.3675	3.50685	1.90707e-27	7.91062e-26	R2	9430504	9433072	-	2569	Rs094100	GO:0016021	-	-	virNOG00032	J	sp|Q6PD83|BZW1A_DANRE Basic leucine zipper and W2 domain-containing protein 1-A OS=Danio rerio GN=bzw1a PE=2 SV=1	gi|685272648|ref|XP_009127390.1| PREDICTED: putative basic leucine zipper and W2 domain-containing protein 1-like 1 [Brassica rapa]
Rs119130	172.12	328.449	15.7913	0.0480783	-4.37847	2.08855e-27	8.6514e-26	R3	10155215	10156896	+	1682	Rs119130	GO:0016020;GO:0006355;GO:0005739;GO:0003690;GO:0009507	K15032	-	virNOG05002;virNOG13618	K	-	gi|674950128|emb|CDX83317.1| BnaA03g21890D [Brassica napus]
Rs139070	1196.47	204.027	2188.91	10.7285	3.42338	2.17533e-27	8.9984e-26	R3	24185658	24187823	-	2166	Rs139070	GO:0045298;GO:0048046;GO:0009506;GO:0005874;GO:0005200;GO:0003924;GO:0005618;GO:0005829;GO:0005525;GO:0007017;GO:0005886;GO:0071258	K07374	-	virNOG01909	Z	sp|B9DHQ0|TBA5_ARATH Tubulin alpha-5 chain OS=Arabidopsis thaliana GN=TUBA5 PE=2 SV=2	gi|922451128|ref|XP_013628524.1| PREDICTED: tubulin alpha-3 chain [Brassica oleracea var. oleracea] gi|923541386|ref|XP_013730729.1| PREDICTED: tubulin alpha-3 chain [Brassica napus] gi|923781273|ref|XP_013682009.1| PREDICTED: tubulin alpha-3 chain [Brassica napus] gi|674944808|emb|CDX88875.1| BnaA03g07740D [Brassica napus] gi|674962887|emb|CDX70890.1| BnaC03g09740D [Brassica napus]
Rs380560	399.418	740.785	58.0508	0.0783639	-3.67367	2.37525e-27	9.81177e-26	R7	14206001	14206374	-	374	Rs380560	GO:0009733	-	-	virNOG27022;virNOG23780;euNOG42701	S	-	gi|685334759|ref|XP_009104858.1| PREDICTED: uncharacterized protein LOC103830792 [Brassica rapa] gi|923665852|ref|XP_013649019.1| PREDICTED: uncharacterized protein LOC106353769 [Brassica napus] gi|674966024|emb|CDX68267.1| BnaA07g23070D [Brassica napus]
Rs565660	60.7965	121.593	0	0	-Inf	2.58567e-27	1.06663e-25	RUS00831	9655	11774	+	2120	Rs565660	-	-	-	-	-	-	-
Rs451550	154.452	308.904	0	0	-Inf	2.75235e-27	1.13382e-25	R9	2300375	2301613	+	1239	Rs451550	GO:0006810;GO:0016021;GO:0005789	K20352	-	virNOG01946;virNOG29509	U	sp|Q8VY92|P24DA_ARATH Transmembrane emp24 domain-containing protein p24delta10 OS=Arabidopsis thaliana GN=At1g69460 PE=1 SV=1	gi|923667003|ref|XP_013649371.1| PREDICTED: transmembrane emp24 domain-containing protein p24delta10 [Brassica napus]
Rs059960	920.073	1677.75	162.4	0.0967962	-3.36891	2.76368e-27	1.13691e-25	R2	38323151	38325822	+	2672	Rs059960	GO:0005768;GO:0016021;GO:0015098;GO:0005802;GO:0005886;GO:0015689	-	-	virNOG08855	G	sp|Q6N075|MFSD5_HUMAN Major facilitator superfamily domain-containing protein 5 OS=Homo sapiens GN=MFSD5 PE=2 SV=2	gi|922416601|ref|XP_013601020.1| PREDICTED: molybdate-anion transporter-like [Brassica oleracea var. oleracea]
Rs183800	62.6743	0.372697	124.976	335.328	8.38943	2.9655e-27	1.21695e-25	R4	23493985	23495113	-	1129	Rs183800	-	-	-	virNOG06771	P	sp|Q8H0Y1|OP24B_ARATH Outer envelope pore protein 24B, chloroplastic OS=Arabidopsis thaliana GN=OEP24B PE=1 SV=1	gi|685382476|ref|XP_009123703.1| PREDICTED: outer envelope pore protein 24B, chloroplastic [Brassica rapa] gi|923914071|ref|XP_013726645.1| PREDICTED: outer envelope pore protein 24B, chloroplastic [Brassica napus]
Rs380380	905.961	162.86	1649.06	10.1256	3.33994	2.96638e-27	1.21695e-25	R7	16221526	16224012	-	2487	Rs380380	GO:0005634;GO:0003677;GO:0006355	-	-	virNOG14652;KOG0773	K	sp|Q9FWS9|BLH3_ARATH BEL1-like homeodomain protein 3 OS=Arabidopsis thaliana GN=BLH3 PE=1 SV=1	gi|923845127|ref|XP_013702113.1| PREDICTED: BEL1-like homeodomain protein 3 [Brassica napus]
Rs620760	69.8378	138.936	0.739333	0.00532138	-7.55398	3.20978e-27	1.315e-25	R5	32284278	32288619	-	4342	Rs620760	-	-	-	virNOG06297	I	sp|Q9VI10|SMD2_DROME Probable small nuclear ribonucleoprotein Sm D2 OS=Drosophila melanogaster GN=SmD2 PE=3 SV=1	gi|674921794|emb|CDY11452.1| BnaA09g40180D [Brassica napus]
Rs316470	534.065	982.267	85.8636	0.0874137	-3.516	3.55628e-27	1.45496e-25	R6	17368768	17370434	-	1667	Rs316470	-	-	-	virNOG01663	S	sp|P37707|B2_DAUCA B2 protein OS=Daucus carota PE=2 SV=1	gi|922430036|ref|XP_013621078.1| PREDICTED: B2 protein-like [Brassica oleracea var. oleracea]
Rs156050	258.164	484.389	31.94	0.0659387	-3.92273	4.22666e-27	1.72686e-25	R4	3884261	3885425	+	1165	Rs156050	GO:1902600;GO:0004129;GO:0005739	K02267	-	NOG79406;virNOG35781	OC	sp|Q9SUD3|CX6B3_ARATH Cytochrome c oxidase subunit 6b-3 OS=Arabidopsis thaliana GN=COX6B-3 PE=2 SV=2	gi|674940759|emb|CDX92861.1| BnaC07g41190D [Brassica napus]
Rs050920	89.9278	176.856	2.99902	0.0169574	-5.88194	4.25901e-27	1.7377e-25	R2	33616919	33618602	-	1684	Rs050920	-	-	-	virNOG11276	K	sp|Q93V43|TCP2_ARATH Transcription factor TCP2 OS=Arabidopsis thaliana GN=TCP2 PE=2 SV=1	gi|922418158|ref|XP_013607827.1| PREDICTED: transcription factor TCP2 [Brassica oleracea var. oleracea] gi|922418160|ref|XP_013607831.1| PREDICTED: transcription factor TCP2 [Brassica oleracea var. oleracea] gi|922418162|ref|XP_013607836.1| PREDICTED: transcription factor TCP2 [Brassica oleracea var. oleracea] gi|922418164|ref|XP_013607840.1| PREDICTED: transcription factor TCP2 [Brassica olerace…
Rs112980	57.403	0	114.806	Inf	Inf	4.50695e-27	1.83635e-25	R3	5946663	5947970	-	1308	Rs112980	-	-	-	virNOG24193	S	-	gi|923776257|ref|XP_013680908.1| PREDICTED: uncharacterized protein LOC106385542 [Brassica napus]
Rs046220	645.105	1180.85	109.358	0.0926095	-3.4327	4.5338e-27	1.84477e-25	R2	40473890	40476939	+	3050	Rs046220	-	-	-	virNOG01388	S	-	gi|922416443|ref|XP_013600266.1| PREDICTED: chromosome partition protein Smc [Brassica oleracea var. oleracea] gi|922416445|ref|XP_013600274.1| PREDICTED: chromosome partition protein Smc [Brassica oleracea var. oleracea] gi|674964363|emb|CDX68825.1| BnaC01g06280D [Brassica napus]
Rs494350	60.5315	121.063	0	0	-Inf	4.71778e-27	1.91702e-25	R9	33695935	33696756	-	822	Rs494350	GO:0005634;GO:0006355;GO:0046982;GO:0043565	-	-	virNOG19243;COG2036;virNOG32830	KB	sp|Q9FGJ3|NFYB2_ARATH Nuclear transcription factor Y subunit B-2 OS=Arabidopsis thaliana GN=NFYB2 PE=2 SV=1	gi|923531131|ref|XP_013697087.1| PREDICTED: nuclear transcription factor Y subunit B-2-like [Brassica napus]
Rs461740	57.7889	0	115.578	Inf	Inf	4.96361e-27	2.01417e-25	R9	8784500	8786921	-	2422	Rs461740	-	-	-	virNOG10198;COG5184	ZDR	-	gi|727562086|ref|XP_010453304.1| PREDICTED: uncharacterized protein LOC104735251 [Camelina sativa] gi|727562088|ref|XP_010453305.1| PREDICTED: uncharacterized protein LOC104735251 [Camelina sativa]
Rs015040	132.351	255.026	9.67658	0.0379436	-4.72	5.21303e-27	2.11252e-25	R1	7631229	7633552	+	2324	Rs015040	GO:0047262;GO:0045489;GO:0016021;GO:0071555;GO:0000139	K13648	-	virNOG04521	G	sp|Q949Q1|GAUTB_ARATH Probable galacturonosyltransferase 11 OS=Arabidopsis thaliana GN=GAUT11 PE=2 SV=1	gi|685317572|ref|XP_009149331.1| PREDICTED: probable galacturonosyltransferase 11 isoform X1 [Brassica rapa]
Rs492040	160.158	305.749	14.5671	0.0476438	-4.39157	5.50663e-27	2.22847e-25	R9	32294800	32295947	-	1148	Rs492040	GO:0005840;GO:0006412;GO:0003735	K02935	-	COG0222;virNOG19265	J	sp|P36210|RK121_ARATH 50S ribosomal protein L12-1, chloroplastic OS=Arabidopsis thaliana GN=RPL12A PE=2 SV=1	gi|923910632|ref|XP_013725092.1| PREDICTED: 50S ribosomal protein L12-3, chloroplastic-like [Brassica napus]
Rs381840	337.861	47.3183	628.403	13.2803	3.73122	6.02589e-27	2.43531e-25	R7	15303818	15307210	-	3393	Rs381840	GO:0009058;GO:0016779	K00966	-	COG1208;virNOG05473	M	sp|Q86HG0|GMPPA_DICDI Mannose-1-phosphate guanyltransferase alpha OS=Dictyostelium discoideum GN=gmppA PE=2 SV=1	gi|922511705|ref|XP_013591658.1| PREDICTED: mannose-1-phosphate guanyltransferase alpha-like isoform X1 [Brassica oleracea var. oleracea] gi|922511708|ref|XP_013591659.1| PREDICTED: mannose-1-phosphate guanyltransferase alpha-like isoform X1 [Brassica oleracea var. oleracea] gi|923783500|ref|XP_013682516.1| PREDICTED: mannose-1-phosphate guanyltransferase alpha-like isoform X1 [Brassica napus] gi…
Rs045460	137.233	264.111	10.3547	0.0392057	-4.67279	6.09492e-27	2.45988e-25	R2	40911281	40913164	-	1884	Rs045460	GO:0003824	-	-	COG0631;virNOG06630	T	sp|O82637|P2C61_ARATH Probable protein phosphatase 2C 61 OS=Arabidopsis thaliana GN=At4g32950 PE=3 SV=1	gi|922525740|ref|XP_013596225.1| PREDICTED: probable protein phosphatase 2C 61 [Brassica oleracea var. oleracea]
Rs352030	99.2651	194.121	4.40919	0.0227136	-5.4603	7.24939e-27	2.92187e-25	R6	43820324	43821640	-	1317	Rs352030	-	-	-	KOG0032	T	-	-
Rs331440	57.3613	0	114.723	Inf	Inf	7.73273e-27	3.11248e-25	R6	28216086	28218206	+	2121	Rs331440	-	-	-	-	-	-	gi|923685833|ref|XP_013655053.1| PREDICTED: uncharacterized protein LOC106359984 [Brassica napus]
Rs104170	57.2785	0	114.557	Inf	Inf	7.9476e-27	3.19466e-25	R2	16809757	16811056	+	1300	Rs104170	-	-	-	virNOG00817;virNOG09318;virNOG28354	SO	-	gi|674925462|emb|CDY07828.1| BnaC03g47940D [Brassica napus]
Rs283440	59.8256	119.651	0	0	-Inf	8.13884e-27	3.26713e-25	R5	42929324	42931006	+	1683	Rs283440	-	K07466	-	KOG0645;KOG0987	DR	-	gi|923707264|ref|XP_013661403.1| PREDICTED: uncharacterized protein LOC106366351 [Brassica napus] gi|923707268|ref|XP_013661404.1| PREDICTED: uncharacterized protein LOC106366351 [Brassica napus]
Rs520660	56.8742	0	113.748	Inf	Inf	8.43138e-27	3.38002e-25	RUS00119	104672	107878	+	3207	Rs520660	-	-	-	-	-	-	gi|923870342|ref|XP_013709462.1| PREDICTED: uncharacterized protein LOC106413187 [Brassica napus]
Rs004490	106.839	211.22	2.45792	0.0116368	-6.42516	8.64923e-27	3.46271e-25	R1	2349702	2351883	-	2182	Rs004490	-	-	-	virNOG19452	O	sp|Q4UJB1|HSPC4_RICFE Small heat shock protein C4 OS=Rickettsia felis (strain ATCC VR-1525 / URRWXCal2) GN=hspc4-1 PE=3 SV=1	gi|922486242|ref|XP_013583575.1| PREDICTED: uncharacterized protein LOC106292519 [Brassica oleracea var. oleracea]
Rs007370	77.0174	1.97508	152.06	76.989	6.26658	1.01325e-26	4.05108e-25	R1	3801667	3805844	-	4178	Rs007370	GO:0030246;GO:0005975;GO:0003824	K18195	-	virNOG09009	S	sp|Q8RJP2|RHIE_DICD3 Rhamnogalacturonate lyase OS=Dickeya dadantii (strain 3937) GN=rhiE PE=1 SV=1	gi|674939784|emb|CDX93464.1| BnaA06g05840D [Brassica napus]
Rs308150	59.0642	118.128	0	0	-Inf	1.14612e-26	4.57619e-25	R6	11091561	11092973	+	1413	Rs308150	GO:0000578;GO:0010008;GO:0016192;GO:0032509;GO:0005515;GO:0040007;GO:0015031;GO:0009507;GO:0009793	K12197	-	virNOG00651	U	sp|O96552|CHMP1_DICDI Charged multivesicular body protein 1 OS=Dictyostelium discoideum GN=chmp1 PE=3 SV=1	gi|727480456|ref|XP_010416078.1| PREDICTED: charged multivesicular body protein 1-like [Camelina sativa] gi|727504277|ref|XP_010428209.1| PREDICTED: charged multivesicular body protein 1-like [Camelina sativa]
Rs357680	292.825	585.65	0	0	-Inf	1.19348e-26	4.75895e-25	R6	48055427	48056820	-	1394	Rs357680	GO:0019464;GO:0005960	K02437	-	virNOG17817;virNOG01600	RE	sp|O82179|GCSH2_ARATH Glycine cleavage system H protein 2, mitochondrial OS=Arabidopsis thaliana GN=GDH2 PE=1 SV=1	gi|674901294|emb|CDY31665.1| BnaA05g08820D [Brassica napus]
Rs034710	232.887	437.181	28.5934	0.065404	-3.93448	1.62596e-26	6.4748e-25	R1	22311034	22314025	-	2992	Rs034710	GO:0008081;GO:0006629	-	-	virNOG04241	R	sp|Q93XX5|Y5713_ARATH PI-PLC X domain-containing protein At5g67130 OS=Arabidopsis thaliana GN=At5g67130 PE=1 SV=1	gi|685314583|ref|XP_009147889.1| PREDICTED: PI-PLC X domain-containing protein At5g67130-like isoform X1 [Brassica rapa]
Rs582470	56.4574	0	112.915	Inf	Inf	1.92088e-26	7.63903e-25	RUS01657	2058	4740	+	2683	Rs582470	GO:0003723;GO:0015934;GO:0006412;GO:0003735	-	-	virNOG04638	J	sp|A7HWQ1|RL1_PARL1 50S ribosomal protein L1 OS=Parvibaculum lavamentivorans (strain DS-1 / DSM 13023 / NCIMB 13966) GN=rplA PE=3 SV=1	gi|923747279|ref|XP_013673092.1| PREDICTED: 50S ribosomal protein L1-like [Brassica napus] gi|674953415|emb|CDX79846.1| BnaA05g03100D [Brassica napus]
Rs362070	56.1019	0	112.204	Inf	Inf	2.00371e-26	7.95781e-25	R6	51248185	51250097	-	1913	Rs362070	-	-	-	KOG0987	D	-	gi|567205156|ref|XP_006408674.1| hypothetical protein EUTSA_v10002234mg [Eutrema salsugineum] gi|557109830|gb|ESQ50127.1| hypothetical protein EUTSA_v10002234mg [Eutrema salsugineum]
Rs152590	56.0379	0	112.076	Inf	Inf	2.20985e-26	8.76484e-25	R4	2276022	2277512	+	1491	Rs152590	GO:0008375;GO:0016020	-	-	euNOG11402;virNOG14547	R	-	gi|685294386|ref|XP_009138074.1| PREDICTED: uncharacterized protein LOC103862116 [Brassica rapa] gi|674919790|emb|CDY13479.1| BnaA03g51970D [Brassica napus]
Rs199170	205.854	393.233	18.4746	0.0469814	-4.41177	2.30379e-26	9.12533e-25	R4	35652905	35655128	-	2224	Rs199170	GO:0003779	-	-	NOG140372;virNOG11305	S	-	gi|923801178|ref|XP_013687434.1| PREDICTED: protein NETWORKED 4B-like [Brassica napus] gi|923801184|ref|XP_013687435.1| PREDICTED: protein NETWORKED 4B-like [Brassica napus] gi|923801188|ref|XP_013687436.1| PREDICTED: protein NETWORKED 4B-like [Brassica napus] gi|923801193|ref|XP_013687437.1| PREDICTED: protein NETWORKED 4B-like [Brassica napus]
Rs578750	69.9248	0	139.85	Inf	Inf	2.46711e-26	9.7593e-25	RUS01489	8921	10704	-	1784	Rs578750	GO:0005634;GO:0003677;GO:0006355;GO:0003700	-	-	euNOG18238;virNOG22458;virNOG21180	K	sp|Q9LUA2|EF119_ARATH Ethylene-responsive transcription factor ERF119 OS=Arabidopsis thaliana GN=ERF119 PE=2 SV=1	gi|922537713|ref|XP_013599329.1| PREDICTED: ethylene-responsive transcription factor ERF119 [Brassica oleracea var. oleracea] gi|923762399|ref|XP_013677404.1| PREDICTED: ethylene-responsive transcription factor ERF119-like [Brassica napus]
Rs258830	500.488	916.925	84.0522	0.0916675	-3.44745	2.48574e-26	9.81997e-25	R5	27528595	27529520	+	926	Rs258830	GO:0031072;GO:0051082	-	-	virNOG24710	R	-	gi|685320207|ref|XP_009150229.1| PREDICTED: uncharacterized protein LOC103873575 [Brassica rapa] gi|923626825|ref|XP_013749277.1| PREDICTED: uncharacterized protein LOC106451844 [Brassica napus] gi|923902816|ref|XP_013721660.1| PREDICTED: uncharacterized protein LOC106425472 [Brassica napus]
Rs516150	406.909	748.659	65.1592	0.0870346	-3.52227	2.94947e-26	1.16366e-24	RUS00258	8401	11903	-	3503	Rs516150	-	-	-	virNOG10603	R	sp|Q6LA54|YF48_SCHPO Uncharacterized WD repeat-containing protein C3H5.08c OS=Schizosaccharomyces pombe (strain 972 / ATCC 24843) GN=SPAC3H5.08c PE=1 SV=2	gi|922469604|ref|XP_013634598.1| PREDICTED: WD repeat-containing protein 44 [Brassica oleracea var. oleracea]
Rs380420	197.644	21.3509	373.937	17.5139	4.13043	2.97241e-26	1.17116e-24	R7	14036184	14038448	+	2265	Rs380420	GO:0006810;GO:0016021	-	-	virNOG30255;KOG1471	I	sp|Q56WK6|PATL1_ARATH Patellin-1 OS=Arabidopsis thaliana GN=PATL1 PE=1 SV=2	gi|923804114|ref|XP_013688390.1| PREDICTED: patellin-1-like [Brassica napus]
Rs111150	198.489	373.612	23.3666	0.0625424	-3.99902	3.11755e-26	1.22673e-24	R3	4401482	4402327	-	846	Rs111150	-	K06995	-	virNOG22067	S	-	gi|923880147|ref|XP_013712424.1| PREDICTED: uncharacterized protein LOC106416136 [Brassica napus] gi|923898460|ref|XP_013719784.1| PREDICTED: uncharacterized protein LOC106423560 [Brassica napus]
Rs464870	66.369	0.825904	131.912	159.718	7.31939	3.42538e-26	1.34608e-24	R9	8849288	8851735	+	2448	Rs464870	GO:0000347;GO:0010267	K12880	-	virNOG06130	R	sp|Q8VE80|THOC3_MOUSE THO complex subunit 3 OS=Mus musculus GN=Thoc3 PE=2 SV=1	gi|685373431|ref|XP_009120124.1| PREDICTED: THO complex subunit 3 [Brassica rapa] gi|674915895|emb|CDY17394.1| BnaA10g10280D [Brassica napus]
Rs194530	337.794	624.793	50.7951	0.0812991	-3.62062	3.46087e-26	1.35825e-24	R4	32433176	32436124	-	2949	Rs194530	GO:0016620;GO:0055114	K00131	-	virNOG08816	C	sp|Q1WIQ6|GAPN_ARATH NADP-dependent glyceraldehyde-3-phosphate dehydrogenase OS=Arabidopsis thaliana GN=ALDH11A3 PE=1 SV=2	gi|685299564|ref|XP_009140530.1| PREDICTED: NADP-dependent glyceraldehyde-3-phosphate dehydrogenase [Brassica rapa] gi|923609433|ref|XP_013743753.1| PREDICTED: NADP-dependent glyceraldehyde-3-phosphate dehydrogenase [Brassica napus]
Rs464230	57.6401	115.28	0	0	-Inf	3.4786e-26	1.36341e-24	R9	11889845	11891139	+	1295	Rs464230	GO:0005634;GO:0003677;GO:0006355;GO:0009739;GO:0009753;GO:0009723;GO:0009737;GO:0009751;GO:0046686;GO:0009651;GO:0003700	-	-	virNOG06677	K	sp|Q6R0H0|ASG4_ARATH Transcription factor ASG4 OS=Arabidopsis thaliana GN=ASG4 PE=2 SV=1	gi|674879274|emb|CDY52837.1| BnaA10g28420D [Brassica napus]
Rs380320	165.561	331.121	0	0	-Inf	3.4988e-26	1.36953e-24	R7	16144796	16146222	+	1427	Rs380320	GO:0016597;GO:0006520;GO:0004070;GO:0006207	K00609	-	virNOG07323;virNOG07556;COG0540	SF	sp|P49077|PYRB_ARATH Aspartate carbamoyltransferase, chloroplastic OS=Arabidopsis thaliana GN=PYRB PE=2 SV=2	gi|923918522|ref|XP_013728634.1| PREDICTED: aspartate carbamoyltransferase, chloroplastic [Brassica napus] gi|674903211|emb|CDY29819.1| BnaC05g31710D [Brassica napus]
Rs000920	55.3174	0	110.635	Inf	Inf	3.54595e-26	1.38617e-24	R1	173069	179366	-	6298	Rs000920	GO:0007018;GO:0005524;GO:0003777;GO:0008017	K11498	-	virNOG08103	Z	sp|Q54NP8|KIF4_DICDI Kinesin-related protein 4 OS=Dictyostelium discoideum GN=kif4 PE=2 SV=1	gi|922456744|ref|XP_013630372.1| PREDICTED: kinesin-related protein 4 isoform X2 [Brassica oleracea var. oleracea]
Rs023060	106.599	206.955	6.24302	0.0301661	-5.05093	4.10241e-26	1.6016e-24	R3	21127809	21128868	-	1060	Rs023060	GO:0005634	K11446	-	virNOG03902;virNOG19887	OTRU	sp|Q84W04|CNIH4_ARATH Protein cornichon homolog 4 OS=Arabidopsis thaliana GN=At1g12390 PE=1 SV=1	gi|923688795|ref|XP_013655887.1| PREDICTED: probable lysine-specific demethylase JMJ14 isoform X2 [Brassica napus]
Rs012110	102.322	199.13	5.51457	0.0276933	-5.17432	4.13261e-26	1.61128e-24	R1	6586136	6588999	+	2864	Rs012110	GO:0005634;GO:0003684;GO:0043161;GO:0006289	K10839	-	virNOG02197;COG5272	OL	sp|Q84L32|RD23A_ARATH Probable ubiquitin receptor RAD23a OS=Arabidopsis thaliana GN=RAD23A PE=2 SV=2	gi|685316909|ref|XP_009149056.1| PREDICTED: probable ubiquitin receptor RAD23a [Brassica rapa]
Rs335330	68.3866	135.664	1.109	0.00817459	-6.93464	4.76194e-26	1.85424e-24	R6	31432704	31434206	+	1503	Rs335330	-	-	-	-	-	-	-
Rs023950	61.6977	123.029	0.366042	0.00297524	-8.39278	5.05711e-26	1.96661e-24	R1	13797573	13799525	-	1953	Rs023950	GO:0005737	-	-	virNOG04965;KOG0431	O	sp|Q9C9Q4|JAC1_ARATH J domain-containing protein required for chloroplast accumulation response 1 OS=Arabidopsis thaliana GN=JAC1 PE=1 SV=1	gi|567146355|ref|XP_006415490.1| hypothetical protein EUTSA_v10007605mg [Eutrema salsugineum] gi|557093261|gb|ESQ33843.1| hypothetical protein EUTSA_v10007605mg [Eutrema salsugineum]
Rs006640	54.7575	0	109.515	Inf	Inf	5.40213e-26	2.09805e-24	R1	3499559	3503799	-	4241	Rs006640	GO:0016021	-	-	virNOG29497;virNOG38277	SO	-	gi|923868203|ref|XP_013708739.1| PREDICTED: uncharacterized protein LOC106412360 isoform X2 [Brassica napus]
Rs137590	54.51	0	109.02	Inf	Inf	5.44588e-26	2.11229e-24	R3	23437233	23438699	+	1467	Rs137590	GO:1902600;GO:0016021;GO:0015299	-	-	virNOG29200;COG0475	P	sp|Q9FFB7|CHX9_ARATH Cation/H(+) antiporter 9 OS=Arabidopsis thaliana GN=CHX9 PE=2 SV=1	gi|674963017|emb|CDX71020.1| BnaC03g11040D [Brassica napus]
Rs374710	273.438	511.93	34.9458	0.0682629	-3.87275	5.45665e-26	2.11373e-24	R7	20511761	20513766	+	2006	Rs374710	GO:0006355;GO:0043565;GO:0003700	-	-	virNOG20149	K	sp|Q9LY00|WRK70_ARATH Probable WRKY transcription factor 70 OS=Arabidopsis thaliana GN=WRKY70 PE=2 SV=1	gi|687568640|ref|NP_001288847.1| probable WRKY transcription factor 70 [Brassica rapa] gi|923662656|ref|XP_013648025.1| PREDICTED: probable WRKY transcription factor 70 [Brassica napus] gi|562777307|gb|AHB33865.1| WRKY transcription factor 70 [Brassica rapa] gi|674965402|emb|CDX67645.1| BnaA07g16850D [Brassica napus]
Rs533670	68.3193	1.13229	135.506	119.674	6.90297	5.69109e-26	2.20168e-24	RUS00291	42741	46304	+	3564	Rs533670	GO:0005774;GO:0005524;GO:0005739;GO:0042026	K04077	-	virNOG08046	O	sp|Q93ZM7|CH60C_ARATH Chaperonin CPN60-like 2, mitochondrial OS=Arabidopsis thaliana GN=At3g13860 PE=1 SV=2	gi|685288761|ref|XP_009135334.1| PREDICTED: chaperonin CPN60-like 2, mitochondrial [Brassica rapa]
Rs396330	166.198	16.6961	315.701	18.9086	4.24097	5.85254e-26	2.26122e-24	R7	5553745	5564637	+	10893	Rs396330	GO:0006075;GO:0003843;GO:0016021;GO:0000148	K11000	-	virNOG05233	M	sp|Q9LXT9|CALS3_ARATH Callose synthase 3 OS=Arabidopsis thaliana GN=CALS3 PE=2 SV=3	gi|923730799|ref|XP_013667978.1| PREDICTED: callose synthase 3-like [Brassica napus] gi|923730803|ref|XP_013667979.1| PREDICTED: callose synthase 3-like [Brassica napus] gi|923730806|ref|XP_013667980.1| PREDICTED: callose synthase 3-like [Brassica napus]
Rs410030	76.7168	151.223	2.21075	0.0146192	-6.096	5.88128e-26	2.26938e-24	R8	1970582	1973347	-	2766	Rs410030	GO:0006952;GO:0016021;GO:0005516;GO:0009607	K08472	-	virNOG02472	S	sp|Q9SXB6|MLO2_ARATH MLO-like protein 2 OS=Arabidopsis thaliana GN=MLO2 PE=1 SV=1	gi|923693776|ref|XP_013657430.1| PREDICTED: MLO-like protein 2 [Brassica napus] gi|674912087|emb|CDY20991.1| BnaA08g25340D [Brassica napus]
Rs266540	101.331	202.663	0	0	-Inf	6.03009e-26	2.3238e-24	R5	32135454	32136560	-	1107	Rs266540	GO:0005524;GO:0004386;GO:0003676	K12820	-	virNOG01441;COG1643	AL	sp|O22899|DHX15_ARATH Probable pre-mRNA-splicing factor ATP-dependent RNA helicase OS=Arabidopsis thaliana GN=At2g47250 PE=2 SV=1	gi|674242650|gb|KFK35415.1| hypothetical protein AALP_AA5G281500 [Arabis alpina]
Rs376310	120.305	232.189	8.42115	0.0362686	-4.78514	6.26286e-26	2.41039e-24	R7	19394747	19396188	-	1442	Rs376310	-	-	-	virNOG39532	R	sp|Q9SSK2|FB86_ARATH Putative F-box protein At1g70970 OS=Arabidopsis thaliana GN=At1g70970 PE=4 SV=1	gi|565488669|ref|XP_006301974.1| hypothetical protein CARUB_v10022454mg [Capsella rubella] gi|482570684|gb|EOA34872.1| hypothetical protein CARUB_v10022454mg [Capsella rubella]
Rs096320	54.192	0	108.384	Inf	Inf	6.56091e-26	2.52154e-24	R2	7131424	7133338	+	1915	Rs096320	GO:0005634;GO:0006355;GO:0043565;GO:0003700	K09419	-	KOG0627;virNOG07420	K	sp|Q9S7U5|HSFA8_ARATH Heat stress transcription factor A-8 OS=Arabidopsis thaliana GN=HSFA8 PE=2 SV=1	gi|923758478|ref|XP_013676451.1| PREDICTED: heat stress transcription factor A-8-like isoform X1 [Brassica napus] gi|923758482|ref|XP_013676452.1| PREDICTED: heat stress transcription factor A-8-like isoform X2 [Brassica napus] gi|674900412|emb|CDY32578.1| BnaC02g17710D [Brassica napus]
Rs565830	61.4361	122.506	0.366042	0.00298795	-8.38663	6.56853e-26	2.52154e-24	RUS00985	6075	7610	+	1536	Rs565830	GO:0032955	-	-	virNOG16182	S	sp|Q9C4Z7|MINE1_ARATH Cell division topological specificity factor homolog, chloroplastic OS=Arabidopsis thaliana GN=MINE1 PE=1 SV=1	gi|674888588|emb|CDY44064.1| BnaA02g14280D [Brassica napus]
Rs577730	268.996	500.7	37.2925	0.0744807	-3.74699	6.79656e-26	2.60573e-24	RUS01463	9440	11960	+	2521	Rs577730	-	-	-	virNOG01120;braNOG12908	R	sp|Q9LIH5|C3H38_ARATH Zinc finger CCCH domain-containing protein 38 OS=Arabidopsis thaliana GN=At3g18640 PE=1 SV=1	gi|297847156|ref|XP_002891459.1| predicted protein [Arabidopsis lyrata subsp. lyrata] gi|297337301|gb|EFH67718.1| predicted protein [Arabidopsis lyrata subsp. lyrata]
Rs285570	54.6823	0	109.365	Inf	Inf	6.98713e-26	2.67536e-24	R5	42641473	42644711	-	3239	Rs285570	GO:0006457;GO:0005524;GO:0051082;GO:0005737	K09495	-	virNOG11366	O	sp|P50143|TCPG_XENLA T-complex protein 1 subunit gamma OS=Xenopus laevis GN=cct3 PE=2 SV=2	gi|674882392|emb|CDY49990.1| BnaC03g34470D [Brassica napus]
Rs218490	7088.21	13076.2	1100.21	0.0841383	-3.57109	7.26894e-26	2.77969e-24	R4	49743929	49745216	+	1288	Rs218490	GO:0006950	-	-	virNOG21374	S	sp|Q8LGG8|USPAL_ARATH Universal stress protein A-like protein OS=Arabidopsis thaliana GN=At3g01520 PE=1 SV=2	gi|685295718|ref|XP_009138726.1| PREDICTED: universal stress protein A-like protein [Brassica rapa] gi|923603453|ref|XP_013741871.1| PREDICTED: universal stress protein A-like protein [Brassica napus]
Rs113450	66.8852	133.77	0	0	-Inf	7.94891e-26	3.03583e-24	R3	6349225	6355252	+	6028	Rs113450	GO:0006281;GO:0003684;GO:0005524;GO:0008094	K04485	-	virNOG06381	L	sp|Q48761|RADA_LISMO DNA repair protein RadA homolog OS=Listeria monocytogenes serovar 1/2a (strain ATCC BAA-679 / EGD-e) GN=radA PE=3 SV=2	gi|922433268|ref|XP_013622752.1| PREDICTED: DNA repair protein RadA homolog [Brassica oleracea var. oleracea]
Rs188500	56.0575	112.115	0	0	-Inf	8.07477e-26	3.07996e-24	R4	27795959	27796727	+	769	Rs188500	GO:0008375;GO:0016021	-	-	KOG0799;virNOG06516	G	-	gi|674958852|emb|CDX74413.1| BnaA04g09760D [Brassica napus]
Rs154460	56.6217	113.243	0	0	-Inf	8.15339e-26	3.10598e-24	R4	2377340	2378229	-	890	Rs154460	-	-	-	-	-	-	-
Rs469550	56.0088	112.018	0	0	-Inf	8.23089e-26	3.13151e-24	R9	22954008	22956135	+	2128	Rs469550	GO:0005484;GO:0007030;GO:0005802;GO:0007034;GO:0016192;GO:0006886;GO:0009306;GO:0061025;GO:0016021;GO:1900150	K08489	-	virNOG29056;virNOG00657	U	sp|Q9SWH4|SYP42_ARATH Syntaxin-42 OS=Arabidopsis thaliana GN=SYP42 PE=1 SV=1	gi|674911039|emb|CDY22037.1| BnaA09g00660D [Brassica napus]
Rs141690	345.311	53.0182	637.605	12.0261	3.5881	8.37462e-26	3.18214e-24	R3	25619513	25621558	-	2046	Rs141690	GO:0004674;GO:0005524;GO:0006468	-	-	virNOG06222;virNOG30203;virNOG07743	ZT	sp|Q9LFP7|Y5158_ARATH Probable receptor-like protein kinase At5g15080 OS=Arabidopsis thaliana GN=At5g15080 PE=1 SV=1	gi|922451616|ref|XP_013628691.1| PREDICTED: probable receptor-like protein kinase At5g15080 [Brassica oleracea var. oleracea] gi|674962586|emb|CDX70589.1| BnaC03g06730D [Brassica napus]
Rs061170	367.443	48.0752	686.811	14.2862	3.83655	9.20112e-26	3.49175e-24	R2	32691512	32692655	+	1144	Rs061170	-	-	-	virNOG13071;virNOG33479	TR	-	gi|923642457|ref|XP_013641726.1| PREDICTED: VAN3-binding protein-like [Brassica napus]
Rs509750	53.8678	0	107.736	Inf	Inf	1.07842e-25	4.08733e-24	RUS00856	21609	23049	-	1441	Rs509750	GO:0005524;GO:0005737;GO:0042026	-	-	COG0459;virNOG12239	O	sp|Q56XV8|CPNA2_ARATH Chaperonin 60 subunit alpha 2, chloroplastic OS=Arabidopsis thaliana GN=CPN60A2 PE=2 SV=1	gi|923916358|ref|XP_013727673.1| PREDICTED: chaperonin 60 subunit alpha 2, chloroplastic [Brassica napus] gi|674885348|emb|CDY47184.1| BnaAnng08540D [Brassica napus]
Rs176330	77.9934	2.59199	153.395	59.1803	5.88704	1.08085e-25	4.09136e-24	RUS00911	2703	4397	-	1695	Rs176330	GO:0016298	-	-	virNOG09573	R	sp|Q9LIN2|GDL53_ARATH GDSL esterase/lipase At3g26430 OS=Arabidopsis thaliana GN=At3g26430 PE=2 SV=1	gi|674919539|emb|CDY13633.1| BnaA06g32900D [Brassica napus]
Rs335870	975.027	1758.51	191.547	0.108926	-3.19858	1.09524e-25	4.14055e-24	R6	32013078	32014878	-	1801	Rs335870	GO:0050661;GO:0016620;GO:0006006;GO:0051287;GO:0055114	K05298	-	virNOG04721	G	sp|Q9LPW0|G3PA2_ARATH Glyceraldehyde 3-phosphate dehydrogenase GAPA2, chloroplastic OS=Arabidopsis thaliana GN=GAPA2 PE=2 SV=1	gi|923641028|ref|XP_013641247.1| PREDICTED: glyceraldehyde-3-phosphate dehydrogenase GAPA2, chloroplastic isoform X1 [Brassica napus] gi|923827562|ref|XP_013696386.1| PREDICTED: glyceraldehyde-3-phosphate dehydrogenase GAPA2, chloroplastic [Brassica napus] gi|923828458|ref|XP_013696682.1| PREDICTED: glyceraldehyde-3-phosphate dehydrogenase GAPA2, chloroplastic [Brassica napus] gi|674913833|emb|CD…
Rs021550	93.4839	4.77194	182.196	38.1807	5.25477	1.17692e-25	4.44372e-24	R1	11979702	11981382	+	1681	Rs021550	-	-	-	-	-	-	gi|922558929|ref|XP_013607574.1| PREDICTED: uncharacterized protein LOC106314201 [Brassica oleracea var. oleracea]
Rs196720	53.8824	0	107.765	Inf	Inf	1.35465e-25	5.10831e-24	R4	33652476	33653724	-	1249	Rs196720	-	-	-	-	-	-	-
Rs117410	57.6832	0.275301	115.091	418.055	8.70755	1.3946e-25	5.25236e-24	R3	8451776	8454346	-	2571	Rs117410	GO:0016021	-	-	virNOG38552	R	-	gi|922445521|ref|XP_013626848.1| PREDICTED: putative glycine-rich cell wall structural protein 1 [Brassica oleracea var. oleracea]
Rs309720	55.4742	110.948	0	0	-Inf	1.51638e-25	5.70379e-24	R6	12468431	12471044	-	2614	Rs309720	GO:0016787;GO:0046856	-	-	virNOG04433;virNOG07150	U	sp|Q9LR47|IP5P3_ARATH Type I inositol 1,4,5-trisphosphate 5-phosphatase CVP2 OS=Arabidopsis thaliana GN=CVP2 PE=1 SV=2	gi|922570552|ref|XP_013613628.1| PREDICTED: type I inositol polyphosphate 5-phosphatase 5-like [Brassica oleracea var. oleracea]
Rs424680	60.5787	0.550603	120.607	219.045	7.77508	1.57335e-25	5.91065e-24	R8	10637283	10639198	-	1916	Rs424680	GO:0048193;GO:0005622;GO:0016021	-	-	virNOG15285	S	-	gi|923796278|ref|XP_013685888.1| PREDICTED: uncharacterized protein LOC106390051 [Brassica napus]
Rs382120	60.0871	119.808	0.366042	0.00305523	-8.3545	1.58475e-25	5.94601e-24	R7	15082780	15084690	+	1911	Rs382120	GO:0016757;GO:0016021	K08238	-	virNOG03554;NOG104669	SMG	sp|Q9CA75|GT5_ARATH Putative glycosyltransferase 5 OS=Arabidopsis thaliana GN=GT5 PE=2 SV=1	gi|922511378|ref|XP_013591558.1| PREDICTED: putative glycosyltransferase 5 [Brassica oleracea var. oleracea] gi|923783382|ref|XP_013682489.1| PREDICTED: putative glycosyltransferase 5 [Brassica napus] gi|923846156|ref|XP_013702469.1| PREDICTED: putative glycosyltransferase 5 [Brassica napus]
Rs135990	122.522	235.741	9.30329	0.0394641	-4.66332	1.61691e-25	6.05904e-24	R3	22587262	22588921	+	1660	Rs135990	-	-	-	virNOG25182;virNOG23677	O	-	gi|674944580|emb|CDX88647.1| BnaA03g10020D [Brassica napus]
Rs225890	711.906	140.701	1283.11	9.11939	3.18894	1.6327e-25	6.11054e-24	R5	3917020	3917744	-	725	Rs225890	GO:0006979;GO:0009061	-	-	virNOG22557;virNOG24297	S	-	gi|674873556|emb|CDY60157.1| BnaAnng16530D [Brassica napus]
Rs151070	53.5608	0	107.122	Inf	Inf	1.63596e-25	6.11508e-24	R4	1285393	1289517	+	4125	Rs151070	GO:0070588;GO:0046872;GO:0005524;GO:0005388;GO:0016021;GO:0005516	K01537	-	NOG00070;virNOG30977;virNOG01632	P	sp|O81108|ACA2_ARATH Calcium-transporting ATPase 2, plasma membrane-type OS=Arabidopsis thaliana GN=ACA2 PE=1 SV=1	gi|923861306|ref|XP_013706579.1| PREDICTED: calcium-transporting ATPase 2, plasma membrane-type-like [Brassica napus]
Rs200460	59.6389	118.908	0.369667	0.00310884	-8.32941	1.6693e-25	6.23193e-24	R4	36836633	36837545	-	913	Rs200460	-	-	-	virNOG37453;virNOG37750	R	-	gi|685301124|ref|XP_009141266.1| PREDICTED: glycine-rich cell wall structural protein-like [Brassica rapa] gi|923611690|ref|XP_013744407.1| PREDICTED: glycine-rich cell wall structural protein-like [Brassica napus]
Rs257860	5531.9	9861.19	1202.62	0.121955	-3.03558	1.98744e-25	7.41035e-24	R5	26833398	26835552	-	2155	Rs257860	GO:0016705;GO:0020037;GO:0005506;GO:0004497;GO:0055114	K00517	-	COG2124;virNOG29045;virNOG32460	Q	sp|O65784|C71B5_ARATH Cytochrome P450 71B5 OS=Arabidopsis thaliana GN=CYP71B5 PE=2 SV=1	gi|922550523|ref|XP_013603249.1| PREDICTED: cytochrome P450 71B5-like isoform X1 [Brassica oleracea var. oleracea] gi|674959881|emb|CDX73565.1| BnaC08g24380D [Brassica napus]
Rs379840	57.6366	0.372697	114.9	308.295	8.26817	2.06632e-25	7.69483e-24	R7	16742103	16744655	+	2553	Rs379840	GO:0005622;GO:0008270	-	-	virNOG04397;virNOG13355	S	sp|Q9SYM2|STHY_ARATH Probable salt tolerance-like protein At1g78600 OS=Arabidopsis thaliana GN=At1g78600 PE=1 SV=2	gi|923664604|ref|XP_013648648.1| PREDICTED: B-box zinc finger protein 22-like [Brassica napus]
Rs160640	235.039	34.8411	435.236	12.492	3.64294	2.10644e-25	7.83323e-24	R4	6414813	6416345	+	1533	Rs160640	GO:0006979;GO:0033743;GO:0030091;GO:0055114	K07305	-	virNOG18569	O	sp|Q9C5C8|MSRB2_ARATH Peptide methionine sulfoxide reductase B2, chloroplastic OS=Arabidopsis thaliana GN=MSRB2 PE=1 SV=1	gi|922516117|ref|XP_013593118.1| PREDICTED: peptide methionine sulfoxide reductase B5-like [Brassica oleracea var. oleracea]
Rs185410	52.8311	0	105.662	Inf	Inf	2.10873e-25	7.83323e-24	R4	22534565	22537686	+	3122	Rs185410	GO:0005783;GO:0004848;GO:0010136;GO:0000256;GO:0006145	K18151	-	virNOG00345	E	sp|Q53389|AMAB2_GEOSE N-carbamoyl-L-amino acid hydrolase OS=Geobacillus stearothermophilus GN=amaB PE=1 SV=1	gi|922516108|ref|XP_013593115.1| PREDICTED: ureidoglycolate hydrolase [Brassica oleracea var. oleracea]
Rs011710	91.6277	4.16061	179.095	43.0453	5.42778	2.32985e-25	8.6439e-24	R1	6188177	6188981	-	805	Rs011710	-	-	-	virNOG24986	S	-	gi|685316590|ref|XP_009148908.1| PREDICTED: uncharacterized protein LOC103872314 [Brassica rapa] gi|923641861|ref|XP_013641530.1| PREDICTED: uncharacterized protein LOC106346678 [Brassica napus]
Rs192390	368.654	58.8416	678.466	11.5304	3.52737	2.35598e-25	8.73e-24	R4	31632231	31634874	+	2644	Rs192390	GO:0008270	-	-	virNOG01859;virNOG28515	O	-	gi|674943897|emb|CDX89500.1| BnaC04g35190D [Brassica napus]
Rs048550	57.2092	0.275301	114.143	414.611	8.69561	2.36972e-25	8.77001e-24	R2	39254260	39255094	-	835	Rs048550	GO:0046872;GO:0030001	-	-	KOG1603;virNOG33836	P	-	gi|922409232|ref|XP_013620269.1| PREDICTED: uncharacterized protein LOC106326862 [Brassica oleracea var. oleracea]
Rs560510	155.092	309.815	0.369667	0.00119319	-9.71096	2.61408e-25	9.66238e-24	RUS00884	4541	10874	+	6334	Rs560510	GO:0004674;GO:0005524;GO:0006468;GO:0016567;GO:0006950;GO:0004842	-	-	virNOG01414;virNOG31291;COG0515	T	sp|Q9FKG5|PUB51_ARATH U-box domain-containing protein 51 OS=Arabidopsis thaliana GN=PUB51 PE=2 SV=2	gi|685278453|ref|XP_009130168.1| PREDICTED: U-box domain-containing protein 51 [Brassica rapa]
Rs208060	76.8293	151.219	2.4398	0.0161342	-5.95373	2.68058e-25	9.89595e-24	R4	40007838	40010614	-	2777	Rs208060	GO:0003677;GO:0003887;GO:0071897;GO:0006260	K02328	-	virNOG04592	L	sp|O48520|DPOD2_ARATH DNA polymerase delta small subunit OS=Arabidopsis thaliana GN=POLD2 PE=2 SV=2	gi|922466583|ref|XP_013633649.1| PREDICTED: DNA polymerase delta small subunit isoform X2 [Brassica oleracea var. oleracea] gi|923802592|ref|XP_013687898.1| PREDICTED: DNA polymerase delta small subunit isoform X2 [Brassica napus]
Rs279920	65.7726	1.13229	130.413	115.176	6.84769	2.81939e-25	1.03956e-23	R5	40992856	40994966	-	2111	Rs279920	-	-	-	virNOG10878	S	sp|Q9LK31|Y3272_ARATH Kelch repeat-containing protein At3g27220 OS=Arabidopsis thaliana GN=At3g27220 PE=1 SV=1	gi|674950907|emb|CDX82217.1| BnaA03g36040D [Brassica napus]
Rs244210	52.5901	0	105.18	Inf	Inf	2.89774e-25	1.06713e-23	R5	18753431	18754480	+	1050	Rs244210	-	-	-	-	-	-	-
Rs604890	126.279	11.0616	241.496	21.8319	4.44837	2.9409e-25	1.08169e-23	R4	43448140	43448888	-	749	Rs604890	GO:0046983	-	-	virNOG25068;euNOG23064	K	sp|O22901|BH151_ARATH Transcription factor UPBEAT1 OS=Arabidopsis thaliana GN=UPB1 PE=2 SV=1	gi|685266233|ref|XP_009118802.1| PREDICTED: transcription factor UPBEAT1-like [Brassica rapa] gi|923812008|ref|XP_013691178.1| PREDICTED: transcription factor UPBEAT1-like [Brassica napus] gi|674880835|emb|CDY51421.1| BnaA04g26980D [Brassica napus]
Rs233740	54.5975	109.195	0	0	-Inf	3.03371e-25	1.11445e-23	R5	8816302	8817793	+	1492	Rs233740	-	-	-	virNOG23893;virNOG09245	DK	-	gi|923740134|ref|XP_013670970.1| PREDICTED: zinc finger HIT domain-containing protein 3-like isoform X2 [Brassica napus]
Rs539870	52.7051	0	105.41	Inf	Inf	3.25502e-25	1.19372e-23	RUS00237	48576	52483	+	3908	Rs539870	GO:0006281;GO:0003684;GO:0005524;GO:0008094	K04485	-	virNOG06381	L	sp|Q48761|RADA_LISMO DNA repair protein RadA homolog OS=Listeria monocytogenes serovar 1/2a (strain ATCC BAA-679 / EGD-e) GN=radA PE=3 SV=2	gi|922433268|ref|XP_013622752.1| PREDICTED: DNA repair protein RadA homolog [Brassica oleracea var. oleracea]
Rs525110	531.53	1005.39	57.6735	0.0573645	-4.1237	3.25748e-25	1.19372e-23	R4	48708448	48711026	-	2579	Rs525110	GO:0005524;GO:0004124;GO:0009567;GO:0009860;GO:0006535;GO:0008270;GO:0005739;GO:0016740;GO:0009570	K01738	-	virNOG07841	E	sp|Q43725|CYSKM_ARATH Cysteine synthase, mitochondrial OS=Arabidopsis thaliana GN=OASC PE=1 SV=3	gi|674886848|emb|CDY45790.1| BnaC04g22760D [Brassica napus]
Rs164780	125.016	239.71	10.322	0.0430605	-4.53749	3.28923e-25	1.20387e-23	R4	8881939	8883107	-	1169	Rs164780	GO:0000166;GO:0003676	-	-	virNOG13459;virNOG06167	AG	-	gi|922515951|ref|XP_013593060.1| PREDICTED: uncharacterized protein LOC106301251 isoform X1 [Brassica oleracea var. oleracea] gi|922515954|ref|XP_013593061.1| PREDICTED: uncharacterized protein LOC106301251 isoform X1 [Brassica oleracea var. oleracea] gi|923863051|ref|XP_013707175.1| PREDICTED: uncharacterized protein LOC106411045 [Brassica napus] gi|674904024|emb|CDY29066.1| BnaC07g32720D [Brass…
Rs217730	238.067	31.0395	445.095	14.3396	3.84194	3.38604e-25	1.23779e-23	R4	49186914	49188390	+	1477	Rs217730	GO:0004674;GO:0005524;GO:0006468	-	-	virNOG00759	T	-	gi|674901566|emb|CDY31372.1| BnaA07g03070D [Brassica napus]
Rs311490	234.061	30.9534	437.168	14.1234	3.82002	3.46375e-25	1.26465e-23	R6	13314520	13318664	+	4145	Rs311490	-	-	-	virNOG01705;virNOG22002;virNOG13219	ST	sp|P37707|B2_DAUCA B2 protein OS=Daucus carota PE=2 SV=1	gi|923917055|ref|XP_013727974.1| PREDICTED: glutenin, high molecular weight subunit 12-like isoform X1 [Brassica napus] gi|923917059|ref|XP_013727975.1| PREDICTED: glutenin, high molecular weight subunit 12-like isoform X1 [Brassica napus]
Rs037700	152.546	12.9366	292.155	22.5835	4.4972	3.6212e-25	1.32052e-23	R1	24550241	24551635	-	1395	Rs037700	GO:0006810;GO:0016021;GO:0005215	K09873	-	virNOG11420;NOG21685	SG	sp|Q41951|TIP21_ARATH Aquaporin TIP2-1 OS=Arabidopsis thaliana GN=TIP2-1 PE=1 SV=2	gi|922503129|ref|XP_013588822.1| PREDICTED: aquaporin TIP2-1 [Brassica oleracea var. oleracea] gi|923840270|ref|XP_013700695.1| PREDICTED: aquaporin TIP2-1-like [Brassica napus] gi|674884683|emb|CDY47816.1| BnaC06g05270D [Brassica napus]
Rs284890	102.352	198.772	5.93317	0.0298492	-5.06616	4.10782e-25	1.49615e-23	R5	45022514	45025620	+	3107	Rs284890	GO:0046872;GO:0004721;GO:0006470	K06269	-	virNOG04081	T	sp|Q9M9W3|PP19_ARATH Serine/threonine-protein phosphatase PP1 isozyme 9 OS=Arabidopsis thaliana GN=TOPP9 PE=2 SV=1	gi|922456944|ref|XP_013630439.1| PREDICTED: serine/threonine-protein phosphatase PP1 isozyme 9 [Brassica oleracea var. oleracea] gi|922456947|ref|XP_013630440.1| PREDICTED: serine/threonine-protein phosphatase PP1 isozyme 9 [Brassica oleracea var. oleracea] gi|923791708|ref|XP_013684499.1| PREDICTED: serine/threonine-protein phosphatase PP1 isozyme 9 [Brassica napus] gi|923791710|ref|XP_013684500…
Rs253710	52.2193	0	104.439	Inf	Inf	4.1734e-25	1.51818e-23	R5	24324156	24327745	-	3590	Rs253710	GO:0005874;GO:0060236;GO:0005819;GO:0032147	K16812	-	virNOG07324	S	sp|F4I2H7|TPX2_ARATH Protein TPX2 OS=Arabidopsis thaliana GN=TPX2 PE=1 SV=1	gi|922548760|ref|XP_013602360.1| PREDICTED: protein TPX2 [Brassica oleracea var. oleracea]
Rs283540	164.371	17.8101	310.933	17.4582	4.12583	4.23025e-25	1.53699e-23	R5	43000871	43004368	+	3498	Rs283540	GO:0003723	K20102	-	virNOG07736	R	sp|Q4R5D9|YTHD2_MACFA YTH domain family protein 2 OS=Macaca fascicularis GN=YTHDF2 PE=2 SV=1	gi|674951228|emb|CDX82538.1| BnaA03g32830D [Brassica napus]
Rs196880	406.389	68.6018	744.175	10.8477	3.43932	4.50961e-25	1.6365e-23	R4	33753216	33754025	+	810	Rs196880	GO:0005840;GO:0006414;GO:0003735	K02943	-	virNOG26351;virNOG25001	J	sp|Q9SLF7|RLA22_ARATH 60S acidic ribosomal protein P2-2 OS=Arabidopsis thaliana GN=RPP2B PE=2 SV=1	gi|923616262|ref|XP_013745966.1| PREDICTED: 60S acidic ribosomal protein P2-2-like [Brassica napus]
Rs380310	131.804	11.1871	252.42	22.5636	4.49592	4.91188e-25	1.78032e-23	RUS04364	2515	4266	+	1752	Rs380310	GO:0046872;GO:0055114;GO:0016491	K05933	-	virNOG03207;COG3491	QR	sp|Q0WPW4|ACCO5_ARATH 1-aminocyclopropane-1-carboxylate oxidase 5 OS=Arabidopsis thaliana GN=At1g77330 PE=2 SV=1	gi|922507028|ref|XP_013590249.1| PREDICTED: 1-aminocyclopropane-1-carboxylate oxidase 5-like [Brassica oleracea var. oleracea]
Rs109700	115.85	9.55482	222.145	23.2496	4.53913	4.96607e-25	1.79778e-23	R3	3034061	3037200	+	3140	Rs109700	GO:0016760;GO:0008270;GO:0016021;GO:0030244;GO:0071555;GO:0005886	K10999	-	COG1215;virNOG03844	OM	sp|Q941L0|CESA3_ARATH Cellulose synthase A catalytic subunit 3 [UDP-forming] OS=Arabidopsis thaliana GN=CESA3 PE=1 SV=2	gi|923748489|ref|XP_013673513.1| PREDICTED: cellulose synthase A catalytic subunit 3 [UDP-forming]-like [Brassica napus]
Rs044860	1232.33	246.709	2217.96	8.99017	3.16835	5.18424e-25	1.87449e-23	R2	41555394	41559341	+	3948	Rs044860	GO:0006810;GO:0005622;GO:0005215	-	-	NOG06107;virNOG02771;virNOG00100	IU	sp|Q10137|SEC14_SCHPO Sec14 cytosolic factor OS=Schizosaccharomyces pombe (strain 972 / ATCC 24843) GN=sec14 PE=4 SV=1	gi|922416956|ref|XP_013602263.1| PREDICTED: phosphatidylinositol/phosphatidylcholine transfer protein SFH1 [Brassica oleracea var. oleracea]
Rs156760	62.5555	1.02069	124.09	121.574	6.9257	5.26573e-25	1.90165e-23	R4	4234485	4236700	-	2216	Rs156760	GO:0004721;GO:0006470	K15423	-	COG0639;virNOG14031	TG	sp|P48529|PPX1_ARATH Serine/threonine-protein phosphatase PP-X isozyme 1 OS=Arabidopsis thaliana GN=PPX1 PE=2 SV=1	gi|685293431|ref|XP_009137611.1| PREDICTED: serine/threonine-protein phosphatase PP-X isozyme 1-like [Brassica rapa] gi|922534542|ref|XP_013598433.1| PREDICTED: serine/threonine-protein phosphatase PP-X isozyme 1-like isoform X2 [Brassica oleracea var. oleracea] gi|674940698|emb|CDX92800.1| BnaC07g40580D [Brassica napus]
Rs140610	94.4564	188.913	0	0	-Inf	5.2816e-25	1.90507e-23	R3	24905218	24911259	-	6042	Rs140610	GO:0044424;GO:0044699;GO:0009987;GO:0005488	K10610	-	NOG01517;KOG1897;virNOG00752	L	sp|O49552|DDB1B_ARATH DNA damage-binding protein 1b OS=Arabidopsis thaliana GN=DDB1B PE=2 SV=2	gi|297815870|ref|XP_002875818.1| hypothetical protein ARALYDRAFT_323319 [Arabidopsis lyrata subsp. lyrata] gi|297321656|gb|EFH52077.1| hypothetical protein ARALYDRAFT_323319 [Arabidopsis lyrata subsp. lyrata]
Rs058880	211.081	395.06	27.102	0.0686023	-3.8656	5.53492e-25	1.99404e-23	R2	37746009	37748260	-	2252	Rs058880	GO:0005739;GO:0008047;GO:0009570;GO:0043085	-	-	virNOG01934	T	sp|Q84W65|SUFE_ARATH SufE-like protein, chloroplastic OS=Arabidopsis thaliana GN=EMB1374 PE=2 SV=2	gi|685260853|ref|XP_009142404.1| PREDICTED: sufE-like protein, chloroplastic [Brassica rapa] gi|923510013|ref|XP_013742152.1| PREDICTED: sufE-like protein 1, chloroplastic/mitochondrial [Brassica napus] gi|674944145|emb|CDX89331.1| BnaA01g15620D [Brassica napus]
Rs357400	53.9822	107.964	0	0	-Inf	6.1847e-25	2.22545e-23	R6	47802536	47804987	-	2452	Rs357400	GO:0005634;GO:0003677;GO:0009855;GO:0030154;GO:0006355;GO:0008289;GO:0010072;GO:0080060;GO:0003700;GO:0009944	K09338	-	virNOG30790;virNOG07364	K	sp|O04291|ATB14_ARATH Homeobox-leucine zipper protein ATHB-14 OS=Arabidopsis thaliana GN=ATHB-14 PE=1 SV=1	gi|674901264|emb|CDY31635.1| BnaA05g09120D [Brassica napus]
Rs004020	59.2352	0.581691	117.889	202.665	7.66296	6.66421e-25	2.39511e-23	R1	2144042	2147060	-	3019	Rs004020	-	-	-	virNOG02468	R	sp|Q0WVK7|PPR12_ARATH Pentatricopeptide repeat-containing protein At1g05670, mitochondrial OS=Arabidopsis thaliana GN=At1g05670 PE=2 SV=1	gi|685370806|ref|XP_009119127.1| PREDICTED: pentatricopeptide repeat-containing protein At1g05670, mitochondrial [Brassica rapa] gi|685370809|ref|XP_009119128.1| PREDICTED: pentatricopeptide repeat-containing protein At1g05670, mitochondrial [Brassica rapa] gi|685370811|ref|XP_009119129.1| PREDICTED: pentatricopeptide repeat-containing protein At1g05670, mitochondrial [Brassica rapa]
Rs183410	65.5146	0	131.029	Inf	Inf	7.13449e-25	2.56104e-23	R4	21040400	21041862	+	1463	Rs183410	GO:0046872	-	-	virNOG33183;virNOG17045	K	sp|Q9FKW2|C3H61_ARATH Zinc finger CCCH domain-containing protein 61 OS=Arabidopsis thaliana GN=At5g44260 PE=2 SV=1	gi|922524466|ref|XP_013595937.1| PREDICTED: zinc finger CCCH domain-containing protein 61-like [Brassica oleracea var. oleracea] gi|923907567|ref|XP_013723711.1| PREDICTED: zinc finger CCCH domain-containing protein 61-like [Brassica napus] gi|674938686|emb|CDX94766.1| BnaC07g17750D [Brassica napus]
Rs333170	962.042	187.323	1736.76	9.27148	3.2128	7.14762e-25	2.56267e-23	R6	30233877	30235256	+	1380	Rs333170	GO:0003677	K09422	-	virNOG19908;virNOG14959	K	sp|Q9S9K9|MYB3_ARATH Transcription factor MYB3 OS=Arabidopsis thaliana GN=MYB3 PE=1 SV=1	gi|937575810|ref|NP_001302680.1| transcription factor MYB3 [Brassica napus] gi|685330568|ref|XP_009103226.1| PREDICTED: transcription factor MYB3-like [Brassica rapa] gi|599327537|gb|AHN60124.1| MYB transcription factor 3 [Brassica napus]
Rs403080	82.3047	1.56717	163.042	104.036	6.70094	7.63334e-25	2.73354e-23	R7	2291739	2295141	-	3403	Rs403080	GO:0016021	-	-	virNOG02377	S	-	gi|922570055|ref|XP_013613356.1| PREDICTED: protein trichome birefringence-like 16 isoform X1 [Brassica oleracea var. oleracea]
Rs094960	19723.8	4435.33	35012.2	7.89394	2.98075	7.77455e-25	2.78077e-23	R2	8524299	8526664	+	2366	Rs094960	GO:0005524;GO:0004356;GO:0006542	K01915	-	virNOG00254	E	sp|Q8LCE1|GLN12_ARATH Glutamine synthetase cytosolic isozyme 1-2 OS=Arabidopsis thaliana GN=GLN1-2 PE=1 SV=2	gi|1526564|dbj|BAA04995.1| glutamine synthetase [Raphanus sativus]
Rs136600	51.4073	0	102.815	Inf	Inf	8.39659e-25	2.99967e-23	R3	22875242	22879176	-	3935	Rs136600	GO:0016042;GO:0004435;GO:0005622;GO:0004871;GO:0035556	K05857	-	virNOG28784;NOG02163	TI	sp|Q39032|PLCD1_ARATH Phosphoinositide phospholipase C 1 OS=Arabidopsis thaliana GN=PLC1 PE=2 SV=1	gi|685282246|ref|XP_009132032.1| PREDICTED: phosphoinositide phospholipase C 1-like [Brassica rapa]
Rs580640	1534.09	354.865	2713.32	7.64608	2.93472	8.50603e-25	3.03514e-23	RUS01546	8768	10810	-	2043	Rs580640	GO:0016021	-	-	virNOG01999	S	sp|Q5R533|SERC3_PONAB Serine incorporator 3 OS=Pongo abelii GN=SERINC3 PE=2 SV=1	gi|923828780|ref|XP_013696787.1| PREDICTED: serine incorporator 3-like [Brassica napus] gi|674928118|emb|CDY05246.1| BnaC05g45570D [Brassica napus]
Rs142130	51.5213	0	103.043	Inf	Inf	8.56375e-25	3.05209e-23	R3	25760847	25764220	-	3374	Rs142130	GO:0008168;GO:0016021;GO:0032259	-	-	virNOG00332	R	sp|Q8VZV7|PMT9_ARATH Probable methyltransferase PMT9 OS=Arabidopsis thaliana GN=At5g14430 PE=1 SV=1	gi|923540267|ref|XP_013727850.1| PREDICTED: probable methyltransferase PMT9 [Brassica napus]
Rs140500	286.762	44.8109	528.714	11.7988	3.56057	8.68453e-25	3.09145e-23	R3	24849010	24850570	-	1561	Rs140500	GO:0006886;GO:0005622	-	-	virNOG05429	U	sp|Q5SRX1|TM1L2_MOUSE TOM1-like protein 2 OS=Mus musculus GN=Tom1l2 PE=1 SV=1	gi|674962722|emb|CDX70725.1| BnaC03g08090D [Brassica napus]
Rs129750	217.055	29.9966	404.114	13.472	3.75189	8.94426e-25	3.18011e-23	R3	18360558	18362558	+	2001	Rs129750	GO:0072661;GO:0009506;GO:0009504;GO:0009920;GO:0016192;GO:0005768;GO:0005774;GO:0016021;GO:0005886	K08511	-	virNOG01860	U	sp|P47192|VA722_ARATH Vesicle-associated membrane protein 722 OS=Arabidopsis thaliana GN=VAMP722 PE=2 SV=2	gi|685306339|ref|XP_009143895.1| PREDICTED: vesicle-associated membrane protein 722 [Brassica rapa] gi|922476276|ref|XP_013636697.1| PREDICTED: vesicle-associated membrane protein 722 [Brassica oleracea var. oleracea] gi|923531101|ref|XP_013696975.1| PREDICTED: vesicle-associated membrane protein 722 [Brassica napus] gi|674915929|emb|CDY17139.1| BnaA05g10490D [Brassica napus]
Rs516770	392.301	783.191	1.41017	0.00180054	-9.11735	9.22888e-25	3.2774e-23	RUS00067	124836	125393	-	558	Rs516770	GO:0016021	-	-	virNOG17327	S	-	gi|685264391|ref|XP_009109446.1| PREDICTED: uncharacterized protein LOC103835095 [Brassica rapa]
Rs357430	64.1364	1.10121	127.172	115.484	6.85155	9.66647e-25	3.42873e-23	R6	47843060	47845538	-	2479	Rs357430	GO:0005874;GO:0007017;GO:0005525;GO:0005200;GO:0005737;GO:0003924	K07375	-	virNOG01709	Z	sp|P37832|TBB7_ORYSJ Tubulin beta-7 chain OS=Oryza sativa subsp. japonica GN=TUBB7 PE=1 SV=2	gi|674901267|emb|CDY31638.1| BnaA05g09090D [Brassica napus]
Rs048450	52.8623	105.725	0	0	-Inf	1.028e-24	3.64203e-23	R2	39279332	39280389	-	1058	Rs048450	GO:0008152;GO:0016021;GO:0003824	K01513	-	virNOG12500	R	sp|P06802|ENPP1_MOUSE Ectonucleotide pyrophosphatase/phosphodiesterase family member 1 OS=Mus musculus GN=Enpp1 PE=1 SV=4	gi|922418765|ref|XP_013610237.1| PREDICTED: ectonucleotide pyrophosphatase/phosphodiesterase family member 1 [Brassica oleracea var. oleracea]
Rs405200	104.396	208.057	0.735708	0.00353609	-8.14363	1.16734e-24	4.13079e-23	R7	281162	283046	+	1885	Rs405200	-	K01922	-	virNOG03547;COG0452	HR	sp|Q8GXR5|PPCS1_ARATH Phosphopantothenate--cysteine ligase 1 OS=Arabidopsis thaliana GN=PPCS1 PE=2 SV=1	gi|923921106|ref|XP_013729802.1| PREDICTED: phosphopantothenate--cysteine ligase 2-like [Brassica napus] gi|923921109|ref|XP_013729803.1| PREDICTED: phosphopantothenate--cysteine ligase 2-like [Brassica napus] gi|923921111|ref|XP_013729804.1| PREDICTED: phosphopantothenate--cysteine ligase 2-like [Brassica napus] gi|923921113|ref|XP_013729805.1| PREDICTED: phosphopantothenate--cysteine ligase 2-l…
Rs495240	654.297	124.699	1183.89	9.49399	3.24701	1.17385e-24	4.14889e-23	R9	34226778	34235328	+	8551	Rs495240	-	-	-	virNOG33755	C	sp|Q9C748|TPS28_ARATH Terpenoid synthase 28 OS=Arabidopsis thaliana GN=TPS28 PE=2 SV=1	gi|923738683|ref|XP_013670521.1| PREDICTED: uncharacterized protein LOC106375207 [Brassica napus]
Rs425820	176.39	351.865	0.914388	0.00259869	-8.588	1.17934e-24	4.16336e-23	R8	11334713	11339695	-	4983	Rs425820	GO:0005634;GO:0003677;GO:0006355	-	-	virNOG04856	S	sp|Q9S851|NAC31_ARATH Protein CUP-SHAPED COTYLEDON 3 OS=Arabidopsis thaliana GN=NAC031 PE=1 SV=1	gi|923756319|ref|XP_013675868.1| PREDICTED: NAC domain-containing protein 21/22-like [Brassica napus]
Rs303680	66.8854	132.426	1.3453	0.0101589	-6.62111	1.21275e-24	4.27627e-23	R6	8122830	8126294	+	3465	Rs303680	GO:0046872	-	-	virNOG07482	R	sp|Q93XW7|C3H40_ARATH Zinc finger CCCH domain-containing protein 40 OS=Arabidopsis thaliana GN=At3g21810 PE=1 SV=1	gi|685264365|ref|XP_009109318.1| PREDICTED: zinc finger CCCH domain-containing protein 40 [Brassica rapa]
Rs272650	112.681	8.33433	217.028	26.0403	4.70267	1.24459e-24	4.38336e-23	R5	38374196	38378300	+	4105	Rs272650	-	-	-	virNOG03142;virNOG00663	RG	sp|Q0WVX5|SSY4_ARATH Probable starch synthase 4, chloroplastic/amyloplastic OS=Arabidopsis thaliana GN=SS4 PE=2 SV=1	gi|923647474|ref|XP_013643324.1| PREDICTED: probable starch synthase 4, chloroplastic/amyloplastic [Brassica napus]
Rs214180	89.3907	0.954388	177.827	186.326	7.54168	1.3549e-24	4.76624e-23	R4	45179996	45183397	+	3402	Rs214180	GO:0004674;GO:0005524;GO:0005509;GO:0006468	K13412	-	COG5126;virNOG01799	ZTD	sp|Q8W4I7|CDPKD_ARATH Calcium-dependent protein kinase 13 OS=Arabidopsis thaliana GN=CPK13 PE=1 SV=2	gi|922477543|ref|XP_013637143.1| PREDICTED: calcium-dependent protein kinase 13 [Brassica oleracea var. oleracea] gi|923798879|ref|XP_013686714.1| PREDICTED: calcium-dependent protein kinase 13 [Brassica napus] gi|674937997|emb|CDX95303.1| BnaC04g28550D [Brassica napus]
Rs009410	893.249	1605.08	181.423	0.113031	-3.14521	1.37964e-24	4.84756e-23	R1	4957763	4959797	+	2035	Rs009410	GO:0050661;GO:0016620;GO:0006006;GO:0051287;GO:0055114	K05298	-	virNOG04721	G	sp|Q9LPW0|G3PA2_ARATH Glyceraldehyde 3-phosphate dehydrogenase GAPA2, chloroplastic OS=Arabidopsis thaliana GN=GAPA2 PE=2 SV=1	gi|923641028|ref|XP_013641247.1| PREDICTED: glyceraldehyde-3-phosphate dehydrogenase GAPA2, chloroplastic isoform X1 [Brassica napus] gi|923827562|ref|XP_013696386.1| PREDICTED: glyceraldehyde-3-phosphate dehydrogenase GAPA2, chloroplastic [Brassica napus] gi|923828458|ref|XP_013696682.1| PREDICTED: glyceraldehyde-3-phosphate dehydrogenase GAPA2, chloroplastic [Brassica napus] gi|674913833|emb|CD…
Rs289090	154.548	292.657	16.439	0.0561713	-4.15402	1.38708e-24	4.86797e-23	R5	45850779	45853766	-	2988	Rs289090	GO:0019203;GO:0009569;GO:0008138;GO:0006470;GO:0005983;GO:0009570	-	-	virNOG01454	V	sp|F4J117|LSF1_ARATH Phosphoglucan phosphatase LSF1, chloroplastic OS=Arabidopsis thaliana GN=LSF1 PE=1 SV=1	gi|922432850|ref|XP_013622536.1| PREDICTED: phosphoglucan phosphatase LSF1, chloroplastic [Brassica oleracea var. oleracea]
Rs408730	135.843	258.831	12.8557	0.0496684	-4.33153	1.55256e-24	5.44233e-23	R8	1515655	1518556	+	2902	Rs408730	GO:0003923;GO:0006508;GO:0042765;GO:0008233;GO:0016255	K05290	-	virNOG11705	G	sp|Q8T4E1|GPI8_DROME Putative GPI-anchor transamidase OS=Drosophila melanogaster GN=CG4406 PE=2 SV=1	gi|923818526|ref|XP_013693342.1| PREDICTED: putative GPI-anchor transamidase [Brassica napus] gi|923866253|ref|XP_013708139.1| PREDICTED: putative GPI-anchor transamidase [Brassica napus]
Rs279990	90.6821	176.722	4.64187	0.0262664	-5.25064	1.61922e-24	5.66937e-23	R5	40728490	40730607	-	2118	Rs279990	-	-	-	virNOG10878	S	sp|Q9LK31|Y3272_ARATH Kelch repeat-containing protein At3g27220 OS=Arabidopsis thaliana GN=At3g27220 PE=1 SV=1	gi|922454915|ref|XP_013629784.1| PREDICTED: kelch repeat-containing protein At3g27220-like [Brassica oleracea var. oleracea] gi|923793542|ref|XP_013685037.1| PREDICTED: kelch repeat-containing protein At3g27220-like [Brassica napus] gi|674900541|emb|CDY32405.1| BnaC03g41890D [Brassica napus]
Rs266130	141.024	267.617	14.4315	0.0539259	-4.21288	1.63907e-24	5.73215e-23	R5	31879190	31883027	+	3838	Rs266130	GO:0016021;GO:0009534;GO:0009706	-	-	virNOG00438	S	-	gi|674961294|emb|CDX71700.1| BnaC08g31740D [Brassica napus]
Rs462720	52.3464	104.693	0	0	-Inf	1.91303e-24	6.68241e-23	R4	25197961	25200524	-	2564	Rs462720	GO:0008171;GO:0032259	K13066	-	NOG28767;KOG3178;virNOG09300	R	sp|Q9FK25|OMT1_ARATH Flavone 3&apos;-O-methyltransferase 1 OS=Arabidopsis thaliana GN=OMT1 PE=1 SV=1	gi|922568424|ref|XP_013612513.1| PREDICTED: flavone 3&apos;-O-methyltransferase 1-like [Brassica oleracea var. oleracea]
Rs053740	50.1629	0	100.326	Inf	Inf	2.06793e-24	7.21504e-23	R2	34262139	34273559	+	11421	Rs053740	GO:0043531;GO:0046872;GO:0007165;GO:0030001	-	-	virNOG31392;KOG0198	T	sp|Q9SZ67|WRK19_ARATH Probable WRKY transcription factor 19 OS=Arabidopsis thaliana GN=WRKY19 PE=2 SV=1	gi|922415877|ref|XP_013597417.1| PREDICTED: probable WRKY transcription factor 19 isoform X1 [Brassica oleracea var. oleracea]
Rs574050	51.7154	103.431	0	0	-Inf	2.47536e-24	8.62651e-23	RUS00801	17323	18611	-	1289	Rs574050	-	-	-	-	-	-	gi|674918366|emb|CDY14769.1| BnaC04g47660D [Brassica napus]
Rs313110	442.189	79.8097	804.568	10.0811	3.33358	2.49087e-24	8.67044e-23	R6	14272073	14274465	-	2393	Rs313110	GO:0016021	-	-	NOG133229;virNOG05433	S	-	gi|685278067|ref|XP_009129972.1| PREDICTED: uncharacterized protein LOC103854763 [Brassica rapa]
Rs122910	49.8159	0	99.6319	Inf	Inf	2.53856e-24	8.82617e-23	R3	11649986	11652100	+	2115	Rs122910	-	K13335	-	virNOG05123	U	sp|Q8S8S1|PEX16_ARATH Peroxisome biogenesis protein 16 OS=Arabidopsis thaliana GN=PEX16 PE=1 SV=1	gi|923545665|ref|XP_013734818.1| PREDICTED: peroxisome biogenesis protein 16-like [Brassica napus]
Rs433820	52.0807	104.161	0	0	-Inf	2.7032e-24	9.38764e-23	R8	28753878	28755709	+	1832	Rs433820	GO:0004674;GO:0005524;GO:0016021;GO:0006468	-	-	virNOG05235;euNOG31767	T	sp|Q8S9L6|CRK29_ARATH Cysteine-rich receptor-like protein kinase 29 OS=Arabidopsis thaliana GN=CRK29 PE=2 SV=1	gi|674871553|emb|CDY62915.1| BnaC01g41170D, partial [Brassica napus]
Rs195860	199.036	371.844	26.2286	0.0705366	-3.82548	2.80296e-24	9.72277e-23	R4	36321048	36322292	+	1245	Rs195860	GO:0008152;GO:0016758	-	-	NOG115478;virNOG29453;virNOG01783	SCG	sp|Q9SKC5|U74D1_ARATH UDP-glycosyltransferase 74D1 OS=Arabidopsis thaliana GN=UGT74D1 PE=1 SV=1	gi|674865046|emb|CDY67861.1| BnaAnng25390D [Brassica napus]
Rs271170	313.313	55.0167	571.609	10.3897	3.37709	2.87745e-24	9.9696e-23	R5	39203656	39206072	+	2417	Rs271170	GO:0046983	-	-	virNOG32075;virNOG26354	K	sp|Q9FMF4|SAC51_ARATH Transcription factor SAC51 OS=Arabidopsis thaliana GN=SAC51 PE=2 SV=1	gi|674949097|emb|CDX84516.1| BnaC03g49840D [Brassica napus]
Rs199690	150.053	4.67867	295.427	63.1433	5.98056	3.05284e-24	1.0565e-22	R4	36012980	36014531	+	1552	Rs199690	-	K07466	-	KOG0987	D	-	gi|922410986|ref|XP_013631145.1| PREDICTED: uncharacterized protein LOC106336758 [Brassica oleracea var. oleracea]
Rs264570	613.95	64.1589	1163.74	18.1384	4.18098	3.10767e-24	1.07423e-22	R5	30961770	30965260	+	3491	Rs264570	GO:0008422;GO:1901657;GO:0005576;GO:0005975	K01188	-	virNOG30222;COG2723	G	sp|Q9M1D0|BGL16_ARATH Beta-glucosidase 16 OS=Arabidopsis thaliana GN=BGLU16 PE=2 SV=1	gi|922544015|ref|XP_013599775.1| PREDICTED: beta-glucosidase 16 isoform X1 [Brassica oleracea var. oleracea]
Rs499350	208.052	387.908	28.1965	0.0726887	-3.78213	3.13241e-24	1.08153e-22	R9	37217428	37220154	-	2727	Rs499350	GO:0000105;GO:0008270;GO:0004399;GO:0051287;GO:0055114;GO:0009507	K00013	-	virNOG08566	E	sp|P24226|HISX_BRAOC Histidinol dehydrogenase, chloroplastic OS=Brassica oleracea var. capitata GN=HDH PE=1 SV=1	gi|923706833|ref|XP_013661274.1| PREDICTED: histidinol dehydrogenase, chloroplastic-like [Brassica napus] gi|923706918|ref|XP_013661300.1| PREDICTED: histidinol dehydrogenase, chloroplastic-like [Brassica napus] gi|674873641|emb|CDY60049.1| BnaA09g52390D [Brassica napus]
Rs478450	51.939	103.878	0	0	-Inf	3.22727e-24	1.113e-22	R9	21700415	21701052	-	638	Rs478450	-	-	-	-	-	-	-
Rs095160	76.277	3.17368	149.38	47.0685	5.55669	3.40956e-24	1.17451e-22	R2	8079854	8082707	-	2854	Rs095160	GO:0016021	-	-	virNOG11075	S	-	gi|297838433|ref|XP_002887098.1| hypothetical protein ARALYDRAFT_475801 [Arabidopsis lyrata subsp. lyrata] gi|297332939|gb|EFH63357.1| hypothetical protein ARALYDRAFT_475801 [Arabidopsis lyrata subsp. lyrata]
Rs252250	51.1811	102.362	0	0	-Inf	3.47164e-24	1.19452e-22	R5	23501772	23503801	-	2030	Rs252250	GO:0016020;GO:0016310;GO:0000166;GO:0004672	-	-	NOG12545;virNOG06895	T	sp|Q9C562|CIPKA_ARATH CBL-interacting serine/threonine-protein kinase 10 OS=Arabidopsis thaliana GN=CIPK10 PE=1 SV=1	gi|923607757|ref|XP_013743233.1| PREDICTED: CBL-interacting serine/threonine-protein kinase 2-like [Brassica napus]
Rs572760	51.876	103.752	0	0	-Inf	3.51569e-24	1.20828e-22	RUS00766	17407	19943	-	2537	Rs572760	GO:0006457;GO:0051082	K09519	-	virNOG14836	O	-	gi|923673791|ref|XP_013651527.1| PREDICTED: chaperone protein DnaJ-like [Brassica napus] gi|923829392|ref|XP_013696998.1| PREDICTED: chaperone protein DnaJ-like [Brassica napus] gi|674866285|emb|CDY67277.1| BnaCnng54260D [Brassica napus]
Rs308130	52.1883	104.377	0	0	-Inf	3.71823e-24	1.27642e-22	R6	11077232	11081403	-	4172	Rs308130	GO:0004565;GO:0005975	K12309	-	virNOG05717	G	sp|Q93Z24|BGA17_ARATH Beta-galactosidase 17 OS=Arabidopsis thaliana GN=BGAL17 PE=2 SV=1	gi|674922145|emb|CDY11135.1| BnaC06g23870D [Brassica napus]
Rs495430	116.397	232.793	0	0	-Inf	4.21581e-24	1.44557e-22	R9	34362534	34368980	-	6447	Rs495430	GO:0016020;GO:0005634;GO:0004872;GO:0005763;GO:0009870;GO:0042742;GO:0012505;GO:0043531;GO:0009626;GO:0005515;GO:0000312;GO:0003735;GO:0019843;GO:0045903;GO:0009570	K16226	-	virNOG28014	T	sp|O82500|Y4117_ARATH Putative disease resistance protein At4g11170 OS=Arabidopsis thaliana GN=At4g11170 PE=2 SV=1	gi|923804353|ref|XP_013688466.1| PREDICTED: LOW QUALITY PROTEIN: disease resistance protein RPS4-like [Brassica napus]
Rs494680	158.947	316.429	1.46417	0.00462715	-7.75566	4.49735e-24	1.54034e-22	R9	33907850	33911736	+	3887	Rs494680	-	-	-	-	-	-	gi|922564672|ref|XP_013610610.1| PREDICTED: uncharacterized protein LOC106317318 [Brassica oleracea var. oleracea]
Rs275620	1601.16	2849.23	353.076	0.12392	-3.01252	4.57979e-24	1.56678e-22	R5	36751127	36752146	+	1020	Rs275620	GO:0015979;GO:0009522	K02701	-	euNOG15477;virNOG20116	R	sp|P49107|PSAN_ARATH Photosystem I reaction center subunit N, chloroplastic OS=Arabidopsis thaliana GN=PSAN PE=1 SV=2	gi|922455439|ref|XP_013629956.1| PREDICTED: photosystem I reaction center subunit N, chloroplastic isoform X1 [Brassica oleracea var. oleracea] gi|923514314|ref|XP_013643012.1| PREDICTED: photosystem I reaction center subunit N, chloroplastic isoform X1 [Brassica napus] gi|674949060|emb|CDX84479.1| BnaC03g50210D [Brassica napus]
Rs112970	59.3028	117.874	0.732083	0.00621075	-7.33102	4.5993e-24	1.57165e-22	R3	5940124	5941177	-	1054	Rs112970	-	-	-	virNOG24193	S	-	gi|923776257|ref|XP_013680908.1| PREDICTED: uncharacterized protein LOC106385542 [Brassica napus]
Rs160610	82.7882	4.54874	161.028	35.4005	5.1457	5.18796e-24	1.77078e-22	R4	6398619	6403239	+	4621	Rs160610	GO:0043531;GO:0007165;GO:0005524	-	-	virNOG03420;virNOG31596;COG4886	ST	sp|O23530|SNC1_ARATH Protein SUPPRESSOR OF npr1-1, CONSTITUTIVE 1 OS=Arabidopsis thaliana GN=SNC1 PE=1 SV=3	gi|685292571|ref|XP_009137231.1| PREDICTED: putative disease resistance protein At4g11170 [Brassica rapa]
Rs412880	158.692	313.167	4.21601	0.0134625	-6.21491	5.50173e-24	1.87574e-22	R8	3523514	3525342	+	1829	Rs412880	GO:0003677	-	-	virNOG16531	R	-	gi|922549242|ref|XP_013602600.1| PREDICTED: 2-hydroxy-6-oxo-6-phenylhexa-2,4-dienoate hydrolase isoform X1 [Brassica oleracea var. oleracea] gi|923674743|ref|XP_013651769.1| PREDICTED: 2-hydroxy-6-oxo-6-phenylhexa-2,4-dienoate hydrolase-like isoform X1 [Brassica napus]
Rs419900	64.975	128.666	1.28405	0.00997976	-6.64678	5.93436e-24	2.02093e-22	R8	9064323	9066307	+	1985	Rs419900	-	-	-	virNOG17786	J	sp|Q5A9Z6|FAL1_CANAL ATP-dependent RNA helicase FAL1 OS=Candida albicans (strain SC5314 / ATCC MYA-2876) GN=FAL1 PE=3 SV=1	gi|923691100|ref|XP_013656612.1| PREDICTED: eukaryotic initiation factor 4A-I-like [Brassica napus]
Rs260320	229.088	33.7635	424.413	12.5702	3.65193	6.60756e-24	2.24762e-22	R5	28334126	28335062	-	937	Rs260320	GO:0005634	-	-	virNOG23779	S	-	gi|922554912|ref|XP_013605518.1| PREDICTED: uncharacterized protein LOC106312512 [Brassica oleracea var. oleracea] gi|922554914|ref|XP_013605519.1| PREDICTED: uncharacterized protein LOC106312512 [Brassica oleracea var. oleracea] gi|922554916|ref|XP_013605520.1| PREDICTED: uncharacterized protein LOC106312512 [Brassica oleracea var. oleracea] gi|923834861|ref|XP_013698825.1| PREDICTED: uncharacte…
Rs415000	142.953	0	285.905	Inf	Inf	7.07102e-24	2.40254e-22	R8	4664583	4666819	+	2237	Rs415000	-	K03875	-	virNOG06413	O	sp|Q9LPL4|SKP2A_ARATH F-box protein SKP2A OS=Arabidopsis thaliana GN=SKP2A PE=1 SV=1	gi|685349033|ref|XP_009110186.1| PREDICTED: F-box protein SKP2A [Brassica rapa]
Rs384990	76.1183	149.306	2.93052	0.0196276	-5.67097	7.48939e-24	2.5418e-22	R7	11568707	11571348	+	2642	Rs384990	GO:0006413;GO:0071951;GO:0004479	K00604	-	virNOG04136	J	sp|Q65JS5|FMT_BACLD Methionyl-tRNA formyltransferase OS=Bacillus licheniformis (strain DSM 13 / ATCC 14580) GN=fmt PE=3 SV=1	gi|923666290|ref|XP_013649162.1| PREDICTED: methionyl-tRNA formyltransferase-like [Brassica napus]
Rs330780	48.3652	0	96.7303	Inf	Inf	7.54816e-24	2.55884e-22	R6	27157949	27164757	-	6809	Rs330780	GO:0008152;GO:0016798	-	-	euNOG08122;virNOG12278	S	sp|Q9LVG9|Y5600_ARATH BTB/POZ domain-containing protein At5g60050 OS=Arabidopsis thaliana GN=At5g60050 PE=2 SV=1	gi|674902029|emb|CDY31013.1| BnaC04g24110D [Brassica napus]
Rs064760	48.2392	0	96.4785	Inf	Inf	7.90975e-24	2.67837e-22	R2	30326646	30328560	+	1915	Rs064760	-	-	-	KOG1075;virNOG39653;virNOG25855	RL	-	gi|923616714|ref|XP_013746138.1| PREDICTED: uncharacterized protein LOC106448855 [Brassica napus]
Rs218440	111.876	216.901	6.85042	0.0315832	-4.9847	9.25899e-24	3.1317e-22	R4	49702834	49704546	-	1713	Rs218440	GO:0005524	K10577	-	virNOG29727;virNOG04469	O	sp|Q42551|SCE1_ARATH SUMO-conjugating enzyme SCE1 OS=Arabidopsis thaliana GN=SCE1 PE=1 SV=1	gi|922468803|ref|XP_013634350.1| PREDICTED: SUMO-conjugating enzyme SCE1-like [Brassica oleracea var. oleracea] gi|923816704|ref|XP_013692707.1| PREDICTED: SUMO-conjugating enzyme SCE1-like [Brassica napus] gi|674939558|emb|CDX93982.1| BnaC04g21410D [Brassica napus]
Rs503760	84.8839	165.063	4.70455	0.0285015	-5.13282	9.28364e-24	3.13648e-22	R9	17839313	17840692	+	1380	Rs503760	GO:0009535;GO:0009765;GO:0046872;GO:0016021;GO:0016168;GO:0018298;GO:0009522	K08916	-	virNOG07792	R	sp|Q9XF89|CB5_ARATH Chlorophyll a-b binding protein CP26, chloroplastic OS=Arabidopsis thaliana GN=LHCB5 PE=2 SV=1	gi|685357724|ref|XP_009113607.1| PREDICTED: chlorophyll a-b binding protein CP26, chloroplastic-like [Brassica rapa] gi|923802750|ref|XP_013687951.1| PREDICTED: chlorophyll a-b binding protein CP26, chloroplastic-like [Brassica napus]
Rs553050	48.3711	0	96.7423	Inf	Inf	9.57932e-24	3.23272e-22	RUS00673	21340	22730	+	1391	Rs553050	GO:0016021	K13728	-	virNOG05547	D	sp|D3Z8D9|MD2L2_RAT Mitotic spindle assembly checkpoint protein MAD2B OS=Rattus norvegicus GN=Mad2l2 PE=2 SV=1	gi|923879918|ref|XP_013712348.1| PREDICTED: DNA polymerase zeta processivity subunit-like [Brassica napus]
Rs385040	128.739	245.301	12.1762	0.0496377	-4.33242	1.02023e-23	3.43907e-22	R7	11584836	11586612	+	1777	Rs385040	GO:0005886	-	-	virNOG21304;virNOG07375	S	sp|Q6NLC8|Y1648_ARATH Uncharacterized protein At1g66480 OS=Arabidopsis thaliana GN=At1g66480 PE=1 SV=1	gi|923648967|ref|XP_013643789.1| PREDICTED: uncharacterized protein At1g66480-like [Brassica napus] gi|674896651|emb|CDY36204.1| BnaC06g27480D [Brassica napus]
Rs380960	60.9276	1.26078	120.594	95.6509	6.57971	1.09223e-23	3.67762e-22	R7	15487017	15488709	-	1693	Rs380960	GO:0005674;GO:0003824;GO:0006367	K03139	-	virNOG00432;COG5090	K	sp|O94424|T2FB_SCHPO Transcription initiation factor IIF subunit beta OS=Schizosaccharomyces pombe (strain 972 / ATCC 24843) GN=tfg2 PE=1 SV=1	gi|685334326|ref|XP_009104703.1| PREDICTED: general transcription factor IIF subunit 2-like [Brassica rapa] gi|674965883|emb|CDX68126.1| BnaA07g21660D [Brassica napus]
Rs380570	161.639	304.641	18.636	0.0611735	-4.03095	1.13015e-23	3.80102e-22	R7	14208390	14208753	-	364	Rs380570	GO:0009733	-	-	virNOG27022;virNOG23780;euNOG42701	S	-	gi|685334759|ref|XP_009104858.1| PREDICTED: uncharacterized protein LOC103830792 [Brassica rapa] gi|923665852|ref|XP_013649019.1| PREDICTED: uncharacterized protein LOC106353769 [Brassica napus] gi|674966024|emb|CDX68267.1| BnaA07g23070D [Brassica napus]
Rs481100	49.9271	99.8542	0	0	-Inf	1.19314e-23	4.00835e-22	RUS04139	3450	4450	-	1001	Rs481100	GO:0009793	K19323	-	virNOG09436	S	sp|Q55EI6|ATX10_DICDI Ataxin-10 homolog OS=Dictyostelium discoideum GN=atxn10 PE=3 SV=1	gi|685352292|ref|XP_009111501.1| PREDICTED: ataxin-10 isoform X2 [Brassica rapa]
Rs321030	71.5427	140.574	2.51192	0.0178691	-5.80639	1.3033e-23	4.37354e-22	R6	20028302	20029027	-	726	Rs321030	-	-	-	virNOG19283;virNOG03083;virNOG17515	SDR	sp|Q8LFN9|AGD13_ARATH Probable ADP-ribosylation factor GTPase-activating protein AGD13 OS=Arabidopsis thaliana GN=AGD13 PE=2 SV=1	gi|685276069|ref|XP_009128994.1| PREDICTED: probable ADP-ribosylation factor GTPase-activating protein AGD13 [Brassica rapa] gi|685276071|ref|XP_009128995.1| PREDICTED: probable ADP-ribosylation factor GTPase-activating protein AGD13 [Brassica rapa]
Rs395610	47.9688	0	95.9377	Inf	Inf	1.30598e-23	4.3776e-22	R7	5899656	5900493	+	838	Rs395610	GO:0006457;GO:0006972;GO:0051082	K13993	-	virNOG19864;virNOG21479	O	sp|P29830|HS176_ARATH 17.6 kDa class II heat shock protein OS=Arabidopsis thaliana GN=HSP17.6 PE=2 SV=1	gi|685378181|ref|XP_009121890.1| PREDICTED: 17.6 kDa class II heat shock protein-like [Brassica rapa] gi|923915135|ref|XP_013727111.1| PREDICTED: 17.6 kDa class II heat shock protein-like [Brassica napus] gi|397787610|gb|AFO66516.1| putative 17.9 kDa class II heat shock protein [Brassica napus] gi|674963480|emb|CDX69712.1| BnaA10g20610D [Brassica napus]
Rs174130	235.498	470.995	0	0	-Inf	1.44151e-23	4.82648e-22	R4	14415483	14418387	-	2905	Rs174130	-	-	-	COG1028	QI	-	-
Rs422350	47.7644	0	95.5289	Inf	Inf	1.5274e-23	5.10831e-22	R8	9260264	9262163	+	1900	Rs422350	-	-	-	NOG11428;virNOG05909	SI	sp|Q55CU8|RSC5_DICDI Random slug protein 5 OS=Dictyostelium discoideum GN=rsc5 PE=2 SV=1	gi|685346673|ref|XP_009109329.1| PREDICTED: random slug protein 5 [Brassica rapa] gi|685346676|ref|XP_009109330.1| PREDICTED: random slug protein 5 [Brassica rapa] gi|674908241|emb|CDY24776.1| BnaA08g15340D [Brassica napus]
Rs081460	619.871	1114.12	125.622	0.112754	-3.14875	1.56995e-23	5.24476e-22	R2	16260280	16262641	+	2362	Rs081460	GO:0009508;GO:0009535;GO:0009941	-	-	virNOG13900	G	sp|Q8SKU2|TIC62_PEA Protein TIC 62, chloroplastic OS=Pisum sativum GN=TIC62 PE=1 SV=2	gi|685262405|ref|XP_009150492.1| PREDICTED: protein TIC 62, chloroplastic [Brassica rapa]
Rs137600	109.214	209.306	9.12099	0.0435772	-4.52028	1.61325e-23	5.38155e-22	R3	23439763	23440450	+	688	Rs137600	GO:0003677;GO:0005634;GO:0046982;GO:0000786	K11252	-	virNOG34412;NOG50035;virNOG17871	B	sp|O65819|H2B3_SOLLC Histone H2B.3 (Fragment) OS=Solanum lycopersicum GN=H2B-3 PE=2 SV=1	gi|923781862|ref|XP_013682136.1| PREDICTED: histone H2B.3-like [Brassica napus]
Rs554430	49.7806	99.5611	0	0	-Inf	1.6145e-23	5.38155e-22	RUS00747	15801	17782	+	1982	Rs554430	-	-	-	virNOG09766	R	sp|Q5PP26|PII2_ARATH Piriformospora indica-insensitive protein 2 OS=Arabidopsis thaliana GN=PII-2 PE=2 SV=1	gi|685325171|ref|XP_009152122.1| PREDICTED: piriformospora indica-insensitive protein 2 [Brassica rapa]
Rs290940	49.7101	99.4202	0	0	-Inf	1.66254e-23	5.53549e-22	R6	912889	916599	-	3711	Rs290940	GO:0016021	-	-	euNOG04914;virNOG04809	S	sp|Q8W486|Y1491_ARATH Uncharacterized protein At1g04910 OS=Arabidopsis thaliana GN=At1g04910 PE=1 SV=1	gi|674911977|emb|CDY21159.1| BnaA01g33900D [Brassica napus]
Rs236130	232.133	34.4769	429.788	12.466	3.63992	1.69126e-23	5.62487e-22	R5	10211040	10213878	+	2839	Rs236130	-	-	-	virNOG08240	L	sp|P30181|TOP1_ARATH DNA topoisomerase 1 OS=Arabidopsis thaliana GN=TOP1 PE=1 SV=1	gi|685376026|ref|XP_009120991.1| PREDICTED: glutamine synthetase cytosolic isozyme 1-2-like [Brassica rapa] gi|923537071|ref|XP_013718867.1| PREDICTED: glutamine synthetase cytosolic isozyme 1-2-like [Brassica napus] gi|923818988|ref|XP_013693486.1| PREDICTED: glutamine synthetase cytosolic isozyme 1-2-like isoform X1 [Brassica napus]
Rs403780	100.946	194.117	7.77569	0.0400567	-4.64181	1.74073e-23	5.78296e-22	R7	1792320	1793880	-	1561	Rs403780	GO:0031011	K11671	-	virNOG07998;virNOG00909	OK	sp|Q85WB7|GSA_BRANA Glutamate-1-semialdehyde 2,1-aminomutase, chloroplastic OS=Brassica napus GN=GSA PE=2 SV=1	gi|674947370|emb|CDX86056.1| BnaC03g55710D [Brassica napus]
Rs125820	57.8355	1.11809	114.553	102.454	6.67883	1.82029e-23	6.04052e-22	R3	13569412	13570623	-	1212	Rs125820	GO:0005634;GO:0006355;GO:0043565;GO:0003700	K09419	-	virNOG14273	K	sp|O22230|HSFB3_ARATH Heat stress transcription factor B-3 OS=Arabidopsis thaliana GN=HSFB3 PE=2 SV=1	gi|674910625|emb|CDY22535.1| BnaC03g23450D [Brassica napus]
Rs426470	47.7208	0	95.4415	Inf	Inf	1.82527e-23	6.05034e-22	R8	12117601	12119279	-	1679	Rs426470	-	-	-	KOG0987;virNOG39931;euNOG48659	DR	-	gi|674930382|emb|CDY03097.1| BnaC07g21300D [Brassica napus]
Rs122360	47.1752	0	94.3503	Inf	Inf	1.9046e-23	6.3063e-22	R3	11117981	11118658	-	678	Rs122360	GO:0005634;GO:0046872;GO:0005794;GO:0006412;GO:0022627;GO:0003735;GO:0042787	K02977	-	virNOG18132	J	sp|P59233|R27AC_ARATH Ubiquitin-40S ribosomal protein S27a-3 OS=Arabidopsis thaliana GN=RPS27AC PE=1 SV=2	gi|685333536|ref|XP_009104378.1| PREDICTED: ubiquitin-40S ribosomal protein S27a-3 [Brassica rapa] gi|922461343|ref|XP_013631869.1| PREDICTED: ubiquitin-40S ribosomal protein S27a-3 [Brassica oleracea var. oleracea] gi|922501956|ref|XP_013588469.1| PREDICTED: ubiquitin-40S ribosomal protein S27a-3 [Brassica oleracea var. oleracea] gi|922544909|ref|XP_013600243.1| PREDICTED: ubiquitin-40S ribosoma…
Rs300450	139.016	14.2341	263.798	18.5329	4.21201	2.08371e-23	6.89171e-22	R6	6912004	6915778	+	3775	Rs300450	-	-	-	virNOG03197	S	-	gi|923925023|ref|XP_013731533.1| PREDICTED: uncharacterized protein LOC106435211 [Brassica napus]
Rs348900	165.998	311.479	20.5162	0.0658668	-3.9243	2.27731e-23	7.52369e-22	R6	41373821	41379082	-	5262	Rs348900	GO:0016021;GO:0009941	-	-	virNOG05789;COG1226	SP	sp|Q940Y9|POLL2_ARATH Putative ion channel POLLUX-like 2 OS=Arabidopsis thaliana GN=At5g43745 PE=2 SV=1	gi|923875875|ref|XP_013711064.1| PREDICTED: putative ion channel POLLUX-like 2 isoform X1 [Brassica napus]
Rs095610	47.0829	0	94.1659	Inf	Inf	2.31643e-23	7.64448e-22	R2	7903822	7905309	+	1488	Rs095610	-	-	-	KOG1072;virNOG32455;virNOG28222	R	sp|Q9SVJ9|FBK95_ARATH F-box/kelch-repeat protein At4g38940 OS=Arabidopsis thaliana GN=At4g38940 PE=1 SV=1	gi|674877742|emb|CDY54214.1| BnaA04g28180D [Brassica napus]
Rs296300	1265.88	2244.64	287.127	0.127917	-2.96672	2.51705e-23	8.29736e-22	R6	3879052	3882886	-	3835	Rs296300	GO:0005524;GO:0006096;GO:0004618	K00927	-	virNOG02588	G	sp|Q9LD57|PGKH1_ARATH Phosphoglycerate kinase 1, chloroplastic OS=Arabidopsis thaliana GN=PGK1 PE=1 SV=1	gi|923747595|ref|XP_013673186.1| PREDICTED: phosphoglycerate kinase 1, chloroplastic-like [Brassica napus] gi|674889345|emb|CDY43401.1| BnaA01g30320D [Brassica napus]
Rs249600	70.0954	137.74	2.45067	0.017792	-5.81263	2.58025e-23	8.49633e-22	R5	21250008	21251989	-	1982	Rs249600	-	K11092	-	virNOG05227	A	sp|P43333|RU2A_ARATH U2 small nuclear ribonucleoprotein A&apos; OS=Arabidopsis thaliana GN=At1g09760 PE=2 SV=2	gi|922553709|ref|XP_013604875.1| PREDICTED: U2 small nuclear ribonucleoprotein A&apos; [Brassica oleracea var. oleracea] gi|923881139|ref|XP_013712744.1| PREDICTED: U2 small nuclear ribonucleoprotein A&apos; [Brassica napus]
Rs493870	415.239	0.647998	829.83	1280.61	10.3226	2.64738e-23	8.7078e-22	R9	33322211	33323068	-	858	Rs493870	GO:0008270	K16282	-	virNOG23833;virNOG23956	O	sp|Q9ZU51|RHA2B_ARATH Probable E3 ubiquitin-protein ligase RHA2B OS=Arabidopsis thaliana GN=RHA2B PE=1 SV=2	gi|922562299|ref|XP_013609457.1| PREDICTED: probable E3 ubiquitin-protein ligase RHA2B [Brassica oleracea var. oleracea]
Rs296980	90.7505	5.77575	175.725	30.4247	4.92717	2.67357e-23	8.78424e-22	R6	3513866	3514501	-	636	Rs296980	GO:0016021	-	-	NOG136216;virNOG16101	S	-	gi|685266716|ref|XP_009121251.1| PREDICTED: protein YLS9 [Brassica rapa]
Rs410310	122.986	234.474	11.4981	0.049038	-4.34996	2.87629e-23	9.43994e-22	R8	2139600	2142919	+	3320	Rs410310	GO:0004664;GO:0009094;GO:0016597;GO:0009570;GO:0047769	K05359	-	virNOG03269	E	sp|Q9SA96|AROD1_ARATH Arogenate dehydratase/prephenate dehydratase 1, chloroplastic OS=Arabidopsis thaliana GN=ADT1 PE=1 SV=1	gi|922548337|ref|XP_013602124.1| PREDICTED: arogenate dehydratase/prephenate dehydratase 1, chloroplastic [Brassica oleracea var. oleracea]
Rs424660	912.634	0.372697	1824.89	4896.46	12.2575	3.19611e-23	1.0478e-21	R8	10642474	10644086	-	1613	Rs424660	GO:0048046;GO:0004553;GO:0016762;GO:0005618;GO:0010411;GO:0042546;GO:0071555	K08235	-	COG2273;virNOG29810	G	sp|P24806|XTH24_ARATH Xyloglucan endotransglucosylase/hydrolase protein 24 OS=Arabidopsis thaliana GN=XTH24 PE=1 SV=2	gi|685345783|ref|XP_009108993.1| PREDICTED: xyloglucan endotransglucosylase/hydrolase protein 24-like [Brassica rapa] gi|922433625|ref|XP_013622915.1| PREDICTED: xyloglucan endotransglucosylase/hydrolase protein 24-like [Brassica oleracea var. oleracea]
Rs284170	663.675	143.927	1183.42	8.22238	3.03956	3.2351e-23	1.05943e-21	R5	43342553	43343508	-	956	Rs284170	GO:0003677;GO:0008270	-	-	virNOG20703	R	sp|Q9LHJ8|SAP5_ARATH Zinc finger A20 and AN1 domain-containing stress-associated protein 5 OS=Arabidopsis thaliana GN=SAP5 PE=2 SV=1	gi|922432717|ref|XP_013622469.1| PREDICTED: zinc finger A20 and AN1 domain-containing stress-associated protein 5-like [Brassica oleracea var. oleracea]
Rs062510	244.245	449.384	39.1061	0.0870215	-3.52248	3.25871e-23	1.06599e-21	R2	31956987	31959053	-	2067	Rs062510	GO:0006810;GO:0016021	-	-	virNOG15385	C	-	gi|685261919|ref|XP_009147934.1| PREDICTED: uncharacterized protein LOC103871435 [Brassica rapa] gi|685261921|ref|XP_009147943.1| PREDICTED: uncharacterized protein LOC103871435 [Brassica rapa]
Rs551710	51.2715	0.372697	102.17	274.138	8.09876	3.68681e-23	1.20471e-21	R4	4677915	4680282	+	2368	Rs551710	-	-	-	virNOG00658	S	-	gi|922531125|ref|XP_013597517.1| PREDICTED: uncharacterized protein LOC106305710 [Brassica oleracea var. oleracea]
Rs002710	226.648	35.4802	417.816	11.776	3.55778	3.75294e-23	1.22498e-21	R1	1515927	1520881	-	4955	Rs002710	GO:0009882;GO:0009785	K12119	-	virNOG02599	TL	sp|Q96524|CRY2_ARATH Cryptochrome-2 OS=Arabidopsis thaliana GN=CRY2 PE=1 SV=2	gi|923725837|ref|XP_013666487.1| PREDICTED: cryptochrome-1-like isoform X2 [Brassica napus]
Rs078300	78.8046	4.03068	153.579	38.1024	5.25181	3.85106e-23	1.25439e-21	R2	23135851	23138462	+	2612	Rs078300	GO:0005524;GO:0004672;GO:0006468	-	-	NOG03294;virNOG01553	T	sp|Q2MHE4|HT1_ARATH Serine/threonine-protein kinase HT1 OS=Arabidopsis thaliana GN=HT1 PE=1 SV=1	gi|923609533|ref|XP_013743784.1| PREDICTED: serine/threonine-protein kinase HT1-like [Brassica napus]
Rs478550	827.817	1477.09	178.541	0.120873	-3.04843	3.85144e-23	1.25439e-21	R9	21750946	21752496	-	1551	Rs478550	GO:0051537;GO:0055114;GO:0042651;GO:0009496;GO:0046872;GO:0045158;GO:0016021;GO:0015979	K02636	-	virNOG05349	C	sp|Q9ZR03|UCRIA_ARATH Cytochrome b6-f complex iron-sulfur subunit, chloroplastic OS=Arabidopsis thaliana GN=petC PE=1 SV=1	gi|923795843|ref|XP_013685765.1| PREDICTED: cytochrome b6-f complex iron-sulfur subunit, chloroplastic-like [Brassica napus] gi|674911120|emb|CDY22118.1| BnaA09g01470D [Brassica napus]
Rs289910	233.531	36.4689	430.592	11.8071	3.56158	4.08577e-23	1.32925e-21	R6	259746	261066	-	1321	Rs289910	GO:0005634;GO:0005618;GO:0009506;GO:0006412;GO:0022627;GO:0003735	K02966	-	virNOG17313;COG2238	J	sp|Q9SGA6|RS191_ARATH 40S ribosomal protein S19-1 OS=Arabidopsis thaliana GN=RPS19A PE=2 SV=1	gi|685313580|ref|XP_009147386.1| PREDICTED: 40S ribosomal protein S19-1 [Brassica rapa] gi|922412326|ref|XP_013638257.1| PREDICTED: 40S ribosomal protein S19-1 [Brassica oleracea var. oleracea] gi|922487096|ref|XP_013583862.1| PREDICTED: 40S ribosomal protein S19-1 [Brassica oleracea var. oleracea] gi|923532271|ref|XP_013700324.1| PREDICTED: 40S ribosomal protein S19-1 [Brassica napus] gi|9236319…
Rs125860	101.468	195.287	7.64814	0.0391636	-4.67434	4.17387e-23	1.35644e-21	R3	13534860	13536675	+	1816	Rs125860	GO:0016787	-	-	KOG0987;KOG2058	DU	-	gi|674942112|emb|CDX91228.1| BnaC02g26390D [Brassica napus]
Rs316640	81.1962	158.097	4.29538	0.0271693	-5.20188	4.19289e-23	1.36114e-21	R6	17246871	17249788	+	2918	Rs316640	GO:0016021	-	-	virNOG08010	S	sp|Q8GUM4|Y3739_ARATH Uncharacterized membrane protein At3g27390 OS=Arabidopsis thaliana GN=At3g27390 PE=1 SV=2	gi|923531365|ref|XP_013697912.1| PREDICTED: uncharacterized membrane protein At3g27390-like [Brassica napus] gi|923531369|ref|XP_013697921.1| PREDICTED: uncharacterized membrane protein At3g27390-like [Brassica napus]
Rs251920	187.83	349.335	26.3261	0.0753606	-3.73005	4.29096e-23	1.39146e-21	R5	23266913	23268026	+	1114	Rs251920	-	-	-	virNOG23840	S	-	gi|922545021|ref|XP_013600302.1| PREDICTED: uncharacterized protein LOC106307794 isoform X1 [Brassica oleracea var. oleracea] gi|923903948|ref|XP_013722159.1| PREDICTED: uncharacterized protein LOC106425989 isoform X1 [Brassica napus]
Rs176270	51.845	103.32	0.369667	0.00357787	-8.12668	4.60844e-23	1.4928e-21	R4	15707708	15709987	+	2280	Rs176270	GO:0016705;GO:0020037;GO:0005506;GO:0016021;GO:0004497;GO:0055114	K00517	-	COG2124;virNOG13088	Q	sp|Q9LIP5|C71BW_ARATH Cytochrome P450 71B35 OS=Arabidopsis thaliana GN=CYP71B35 PE=2 SV=1	gi|685325017|ref|XP_009152065.1| PREDICTED: cytochrome P450 71B26-like [Brassica rapa]
Rs464090	51.641	0	103.282	Inf	Inf	4.82054e-23	1.55981e-21	R9	11764153	11766507	+	2355	Rs464090	-	-	-	-	-	-	-
Rs134470	61.4178	0	122.836	Inf	Inf	4.85786e-23	1.57018e-21	R3	21760074	21762818	+	2745	Rs134470	-	-	-	-	-	-	-
Rs471480	125.865	239.033	12.697	0.053118	-4.23466	4.87611e-23	1.57438e-21	R9	12577730	12582415	+	4686	Rs471480	GO:0000287;GO:0006006;GO:0004614;GO:0009507	K01835	-	virNOG10629	G	sp|Q9SMM0|PGMP_BRANA Phosphoglucomutase, chloroplastic OS=Brassica napus GN=PGMP PE=2 SV=1	gi|685263930|ref|XP_009107139.1| PREDICTED: phosphoglucomutase, chloroplastic [Brassica rapa]
Rs128750	46.394	0	92.7879	Inf	Inf	4.88821e-23	1.57658e-21	R3	17698006	17699427	-	1422	Rs128750	GO:0017089;GO:0051861;GO:0046836;GO:0005737	-	-	virNOG05222	S	sp|Q6DBQ8|GLTD1_DANRE Glycolipid transfer protein domain-containing protein 1 OS=Danio rerio GN=gltpd1 PE=2 SV=1	gi|922432806|ref|XP_013622513.1| PREDICTED: accelerated cell death 11 [Brassica oleracea var. oleracea] gi|674953870|emb|CDX79572.1| BnaC03g19080D [Brassica napus]
Rs291050	49.8677	99.7354	0	0	-Inf	5.27998e-23	1.7011e-21	R6	968700	972998	-	4299	Rs291050	-	-	-	virNOG29065;virNOG31596;COG4886	ST	sp|O82500|Y4117_ARATH Putative disease resistance protein At4g11170 OS=Arabidopsis thaliana GN=At4g11170 PE=2 SV=1	gi|923604655|ref|XP_013742267.1| PREDICTED: probable disease resistance protein RPP1 isoform X1 [Brassica napus]
Rs055280	363.649	658.301	68.9972	0.104811	-3.25414	5.65795e-23	1.82091e-21	R2	35768191	35769964	+	1774	Rs055280	GO:0016021	-	-	virNOG07725	S	sp|Q8H112|PGL1A_ARATH PGR5-like protein 1A, chloroplastic OS=Arabidopsis thaliana GN=PGRL1A PE=1 SV=1	gi|922406114|ref|XP_013595175.1| PREDICTED: PGR5-like protein 1A, chloroplastic [Brassica oleracea var. oleracea]
Rs364270	265.907	486.739	45.0751	0.0926063	-3.43275	5.90705e-23	1.89903e-21	R6	52465249	52466760	+	1512	Rs364270	GO:0005779;GO:0016559	-	-	virNOG00520	U	sp|O80845|PX11D_ARATH Peroxisomal membrane protein 11D OS=Arabidopsis thaliana GN=PEX11D PE=1 SV=2	gi|685303309|ref|XP_009142360.1| PREDICTED: peroxisomal membrane protein 11D [Brassica rapa]
Rs255510	81.3763	4.70563	158.047	33.5868	5.06982	6.02208e-23	1.93393e-21	R5	25516766	25517722	-	957	Rs255510	GO:0009733;GO:0008152;GO:0007264;GO:0005622;GO:0005525;GO:0005886;GO:0003924	K07904	-	virNOG05107	U	sp|P28185|RAA1A_ARATH Ras-related protein RABA1a OS=Arabidopsis thaliana GN=RABA1A PE=1 SV=1	gi|922545053|ref|XP_013600320.1| PREDICTED: ras-related protein RABA1a [Brassica oleracea var. oleracea] gi|674923230|emb|CDY09976.1| BnaC08g44750D [Brassica napus]
Rs302040	46.4467	0	92.8933	Inf	Inf	6.12812e-23	1.96587e-21	R6	5891237	5892316	+	1080	Rs302040	GO:0016021	-	-	virNOG26440	S	-	gi|674913033|emb|CDY20151.1| BnaA01g28510D [Brassica napus]
Rs278640	2266.47	4479.54	53.3995	0.0119208	-6.39038	6.27157e-23	2.00973e-21	R5	40256636	40258524	-	1889	Rs278640	GO:0005634;GO:0006355;GO:0009734	K14484	-	virNOG09687;virNOG02622	K	sp|Q38825|IAA7_ARATH Auxin-responsive protein IAA7 OS=Arabidopsis thaliana GN=IAA7 PE=1 SV=1	gi|685289800|ref|XP_009135842.1| PREDICTED: auxin-responsive protein IAA7-like [Brassica rapa] gi|923550789|ref|XP_013736553.1| PREDICTED: auxin-responsive protein IAA7-like [Brassica napus] gi|674940321|emb|CDX92973.1| BnaA03g36950D [Brassica napus]
Rs543250	77.7363	151.547	3.92572	0.0259043	-5.27067	6.34253e-23	2.03029e-21	RUS00373	46845	48196	+	1352	Rs543250	GO:0005509;GO:0005773	K06268	-	virNOG00265	T	sp|P42322|CANB1_NAEGR Calcineurin subunit B OS=Naegleria gruberi GN=CNB1 PE=3 SV=1	gi|674866047|emb|CDY67392.1| BnaC04g44380D [Brassica napus]
Rs421390	290.35	530.104	50.5951	0.0954436	-3.38921	6.73227e-23	2.15274e-21	R8	8075208	8077311	-	2104	Rs421390	GO:0016020;GO:0048046;GO:0010287;GO:0004332;GO:0006096;GO:0009941;GO:0009579	K01623	-	COG3588;virNOG01234;virNOG10404	G	sp|Q944G9|ALFC2_ARATH Probable fructose-bisphosphate aldolase 2, chloroplastic OS=Arabidopsis thaliana GN=FBA2 PE=1 SV=2	gi|685256031|ref|XP_009142782.1| PREDICTED: probable fructose-bisphosphate aldolase 2, chloroplastic [Brassica rapa] gi|923503323|ref|XP_013736002.1| PREDICTED: probable fructose-bisphosphate aldolase 2, chloroplastic [Brassica napus] gi|923762541|ref|XP_013677439.1| PREDICTED: probable fructose-bisphosphate aldolase 2, chloroplastic [Brassica napus]
Rs420190	1176.29	236.551	2116.03	8.94534	3.16114	6.84363e-23	2.18601e-21	R8	8829889	8831656	+	1768	Rs420190	-	-	-	virNOG11652	R	sp|Q9SZU7|KAI2_ARATH Probable esterase KAI2 OS=Arabidopsis thaliana GN=KAI2 PE=1 SV=1	gi|922432132|ref|XP_013622174.1| PREDICTED: probable esterase KAI2 [Brassica oleracea var. oleracea] gi|674910662|emb|CDY22426.1| BnaC03g61390D [Brassica napus]
Rs450610	51.333	102.3	0.366042	0.00357812	-8.12658	7.15338e-23	2.28251e-21	R9	1755791	1758986	-	3196	Rs450610	GO:0004364;GO:0005886	-	-	virNOG10658	O	sp|O80662|TCHQD_ARATH Glutathione S-transferase TCHQD OS=Arabidopsis thaliana GN=TCHQD PE=2 SV=1	gi|674946033|emb|CDX87528.1| BnaA07g33450D [Brassica napus]
Rs533630	45.9456	0	91.8913	Inf	Inf	7.40436e-23	2.36007e-21	RUS00291	72934	73878	+	945	Rs533630	GO:0016021	K17086	-	NOG01714;virNOG00483	SU	sp|P58021|TM9S2_MOUSE Transmembrane 9 superfamily member 2 OS=Mus musculus GN=Tm9sf2 PE=2 SV=1	gi|110737753|dbj|BAF00815.1| putative multispanning membrane protein [Arabidopsis thaliana]
Rs482120	77.1751	3.83589	150.514	39.2385	5.2942	7.91064e-23	2.51875e-21	R9	24832390	24834329	-	1940	Rs482120	GO:0005774;GO:0046872;GO:0016021;GO:0005739;GO:0009507	-	-	virNOG05727	S	sp|Q4V897|CC90B_RAT Coiled-coil domain-containing protein 90B, mitochondrial OS=Rattus norvegicus GN=Ccdc90b PE=2 SV=1	gi|922561582|ref|XP_013609098.1| PREDICTED: protein FMP32, mitochondrial [Brassica oleracea var. oleracea] gi|923643248|ref|XP_013641982.1| PREDICTED: protein FMP32, mitochondrial-like [Brassica napus] gi|674906243|emb|CDY26773.1| BnaC09g09000D [Brassica napus]
Rs484420	2569.17	605.795	4532.54	7.48198	2.90342	8.34253e-23	2.65344e-21	R9	26964196	26966990	-	2795	Rs484420	GO:0003922;GO:0005524;GO:0006177;GO:0016462	K01951	-	virNOG01775	F	sp|O66601|GUAA_AQUAE GMP synthase [glutamine-hydrolyzing] OS=Aquifex aeolicus (strain VF5) GN=guaA PE=3 SV=1	gi|922569826|ref|XP_013613232.1| PREDICTED: GMP synthase [glutamine-hydrolyzing] [Brassica oleracea var. oleracea]
Rs326030	47.4106	94.8212	0	0	-Inf	8.58796e-23	2.7286e-21	R6	23677058	23678583	-	1526	Rs326030	GO:0000166;GO:0003676	K14411	-	NOG57162;virNOG06444	AR	sp|Q9FMX3|STP11_ARATH Sugar transport protein 11 OS=Arabidopsis thaliana GN=STP11 PE=1 SV=1	gi|674909332|emb|CDY23739.1| BnaC04g43830D [Brassica napus]
Rs049820	123.33	234.365	12.2951	0.0524611	-4.25261	9.07074e-23	2.87892e-21	RUS00180	1681	2903	-	1223	Rs049820	GO:0051537;GO:0046872;GO:0010277;GO:0016021;GO:0009941;GO:0055114	-	-	virNOG09968	R	sp|Q8W496|PTC52_ARATH Protochlorophyllide-dependent translocon component 52, chloroplastic OS=Arabidopsis thaliana GN=PTC52 PE=2 SV=1	gi|922418067|ref|XP_013607547.1| PREDICTED: protochlorophyllide-dependent translocon component 52, chloroplastic [Brassica oleracea var. oleracea] gi|674939096|emb|CDX94430.1| BnaC01g17540D [Brassica napus]
Rs126750	373.851	674.677	73.0255	0.108238	-3.20772	9.92253e-23	3.14593e-21	RUS06105	710	1556	-	847	Rs126750	GO:0003861;GO:0019761;GO:0009658;GO:0009098;GO:0048229;GO:0009651;GO:0005739;GO:0009570	K01704	-	virNOG07801	E	sp|Q9WZ25|LEUD2_THEMA 3-isopropylmalate dehydratase small subunit 2 OS=Thermotoga maritima (strain ATCC 43589 / MSB8 / DSM 3109 / JCM 10099) GN=leuD2 PE=3 SV=1	gi|685285327|ref|XP_009133572.1| PREDICTED: 3-isopropylmalate dehydratase small subunit 3 [Brassica rapa]
Rs293190	44.9898	0	89.9796	Inf	Inf	1.15992e-22	3.67362e-21	R6	2159424	2162179	-	2756	Rs293190	-	-	-	virNOG17017;KOG0987;COG0584	CDL	-	gi|923682790|ref|XP_013654093.1| PREDICTED: replication protein A 70 kDa DNA-binding subunit A-like [Brassica napus] gi|923721587|ref|XP_013665204.1| PREDICTED: replication protein A 70 kDa DNA-binding subunit A-like [Brassica napus]
Rs360460	323.137	57.6472	588.627	10.2109	3.35203	1.18856e-22	3.76033e-21	R6	49824107	49827892	+	3786	Rs360460	GO:0003723;GO:0009982;GO:0001522	-	-	virNOG03246	A	sp|P65843|Y1738_MYCBO Uncharacterized RNA pseudouridine synthase Mb1738 OS=Mycobacterium bovis (strain ATCC BAA-935 / AF2122/97) GN=Mb1738 PE=3 SV=1	gi|685305228|ref|XP_009143337.1| PREDICTED: uncharacterized protein LOC103867060 [Brassica rapa]
Rs532540	141.221	282.442	0	0	-Inf	1.33462e-22	4.21797e-21	RUS00269	209	1566	-	1358	Rs532540	GO:0005634;GO:0006355;GO:0009734	K14484	-	euNOG18727;virNOG19800	K	sp|O24409|IAA19_ARATH Auxin-responsive protein IAA19 OS=Arabidopsis thaliana GN=IAA19 PE=1 SV=2	gi|923600624|ref|XP_013741024.1| PREDICTED: auxin-responsive protein IAA19-like [Brassica napus] gi|674951118|emb|CDX82428.1| BnaA03g33930D [Brassica napus]
Rs174650	46.6153	93.2307	0	0	-Inf	1.45488e-22	4.59316e-21	R4	14767172	14768992	-	1821	Rs174650	GO:0055085;GO:0016021;GO:0022857	-	-	virNOG33599	S	sp|Q945L4|WTR40_ARATH WAT1-related protein At5g40210 OS=Arabidopsis thaliana GN=At5g40210 PE=2 SV=1	gi|923865542|ref|XP_013707915.1| PREDICTED: WAT1-related protein At5g40210-like [Brassica napus]
Rs146410	61.7455	1.84247	121.648	66.0247	6.04493	1.48656e-22	4.68825e-21	R3	27962450	27963881	+	1432	Rs146410	GO:0005783;GO:0007264;GO:0016021;GO:0005525;GO:0005047;GO:0005886	K12272	-	NOG63484;virNOG02457	U	sp|Q54XX1|SRPRB_DICDI Signal recognition particle receptor subunit beta OS=Dictyostelium discoideum GN=srprb PE=3 SV=1	gi|297810667|ref|XP_002873217.1| signal recognition particle binding protein [Arabidopsis lyrata subsp. lyrata] gi|297319054|gb|EFH49476.1| signal recognition particle binding protein [Arabidopsis lyrata subsp. lyrata]
Rs379480	186.849	346.855	26.8426	0.0773883	-3.69174	1.5942e-22	5.02241e-21	R7	17824931	17826147	-	1217	Rs379480	-	-	-	-	-	-	-
Rs498170	46.6343	93.2686	0	0	-Inf	1.63034e-22	5.13086e-21	R9	36040074	36041669	+	1596	Rs498170	-	K14297	-	NOG224177;KOG0845;virNOG02671	SYU	-	gi|923924441|ref|XP_013731292.1| PREDICTED: nuclear pore complex protein NUP98B-like isoform X1 [Brassica napus]
Rs297730	74.4926	0.856992	148.128	172.847	7.43335	1.67795e-22	5.27511e-21	R6	4947664	4948916	-	1253	Rs297730	-	-	-	virNOG23605;virNOG17576	S	-	gi|922407967|ref|XP_013617622.1| PREDICTED: uncharacterized protein LOC106324146 [Brassica oleracea var. oleracea]
Rs072140	744.226	1325.63	162.824	0.122828	-3.02529	1.80909e-22	5.68141e-21	R2	25165757	25167169	-	1413	Rs072140	GO:0045892;GO:0010181;GO:0055114;GO:0016491	K03809	-	virNOG02801	R	sp|A8GCS6|NQOR_SERP5 NAD(P)H dehydrogenase (quinone) OS=Serratia proteamaculans (strain 568) GN=Spro_1813 PE=3 SV=1	gi|674883823|emb|CDY48639.1| BnaCnng16580D [Brassica napus]
Rs259450	221.377	406.835	35.9197	0.0882905	-3.5016	1.89329e-22	5.9396e-21	R5	27872029	27874685	+	2657	Rs259450	GO:0005975;GO:0016311;GO:0042132	K03841	-	virNOG00625	G	sp|P25851|F16P1_ARATH Fructose-1,6-bisphosphatase, chloroplastic OS=Arabidopsis thaliana GN=FBP PE=2 SV=2	gi|922554844|ref|XP_013605480.1| PREDICTED: fructose-1,6-bisphosphatase, chloroplastic [Brassica oleracea var. oleracea]
Rs217810	278.679	507.935	49.4227	0.0973012	-3.3614	2.15554e-22	6.75524e-21	R4	49249169	49255900	+	6732	Rs217810	GO:0005829;GO:0032012;GO:0005086;GO:0043547	K18442	-	virNOG01325	U	sp|Q9LZX8|BIG2_ARATH Brefeldin A-inhibited guanine nucleotide-exchange protein 2 OS=Arabidopsis thaliana GN=BIG2 PE=2 SV=1	gi|923603775|ref|XP_013741978.1| PREDICTED: brefeldin A-inhibited guanine nucleotide-exchange protein 2 [Brassica napus]
Rs610820	50.1799	100.055	0.304796	0.00304628	-8.35873	2.1854e-22	6.84163e-21	R6	19838243	19839921	-	1679	Rs610820	-	-	-	-	-	-	gi|922520943|ref|XP_013594720.1| PREDICTED: uncharacterized protein LOC106302858 [Brassica oleracea var. oleracea] gi|922573265|ref|XP_013614958.1| PREDICTED: uncharacterized protein LOC106321190 [Brassica oleracea var. oleracea]
Rs052320	44.7408	0	89.4815	Inf	Inf	2.27009e-22	7.09933e-21	R2	34977594	34978747	+	1154	Rs052320	GO:0019898;GO:0005509;GO:0015979;GO:0009654	K08901	-	virNOG10745	R	sp|Q9XFT3|PSBQ1_ARATH Oxygen-evolving enhancer protein 3-1, chloroplastic OS=Arabidopsis thaliana GN=PSBQ1 PE=1 SV=3	gi|923846591|ref|XP_013702607.1| PREDICTED: oxygen-evolving enhancer protein 3-1, chloroplastic-like [Brassica napus] gi|923909467|ref|XP_013724581.1| PREDICTED: oxygen-evolving enhancer protein 3-1, chloroplastic-like [Brassica napus]
Rs162910	61.6646	1.87356	121.456	64.8262	6.01851	2.34339e-22	7.32089e-21	R4	7680689	7683097	-	2409	Rs162910	GO:0043547;GO:0005096	K12493	-	virNOG04701	T	sp|Q8H100|AGD8_ARATH Probable ADP-ribosylation factor GTPase-activating protein AGD8 OS=Arabidopsis thaliana GN=AGD8 PE=1 SV=1	gi|923553072|ref|XP_013737278.1| PREDICTED: probable ADP-ribosylation factor GTPase-activating protein AGD8 isoform X1 [Brassica napus] gi|923553076|ref|XP_013737279.1| PREDICTED: probable ADP-ribosylation factor GTPase-activating protein AGD8 isoform X2 [Brassica napus]
Rs580430	362.028	72.6019	651.454	8.97297	3.16559	2.35869e-22	7.36099e-21	R4	44400550	44402446	-	1897	Rs580430	-	-	-	virNOG14027	S	-	gi|674862545|emb|CDY68842.1| BnaAnng28530D [Brassica napus]
Rs174920	401.524	773.159	29.8883	0.0386574	-4.69311	2.38368e-22	7.43122e-21	R4	14983649	14984728	-	1080	Rs174920	GO:0009535;GO:0009765;GO:0046872;GO:0016021;GO:0016168;GO:0018298;GO:0009522	K08913	-	euNOG10787;virNOG02411	OR	sp|P27494|CB23_TOBAC Chlorophyll a-b binding protein 36, chloroplastic OS=Nicotiana tabacum GN=CAB36 PE=3 SV=1	gi|685324693|ref|XP_009151928.1| PREDICTED: chlorophyll a-b binding protein 5, chloroplastic-like [Brassica rapa] gi|922428657|ref|XP_013620365.1| PREDICTED: chlorophyll a-b binding protein 5, chloroplastic-like [Brassica oleracea var. oleracea] gi|923531315|ref|XP_013697776.1| PREDICTED: chlorophyll a-b binding protein 5, chloroplastic-like [Brassica napus] gi|674882641|emb|CDY49770.1| BnaA02g29…
Rs051430	459.453	822.575	96.3312	0.117109	-3.09407	2.39624e-22	7.46256e-21	R2	33874330	33878069	-	3740	Rs051430	-	-	-	virNOG02699	G	sp|O14297|YF1F_SCHPO Uncharacterized protein C9E9.15 OS=Schizosaccharomyces pombe (strain 972 / ATCC 24843) GN=SPAC9E9.15 PE=3 SV=2	gi|923507275|ref|XP_013726572.1| PREDICTED: uncharacterized protein LOC106430307 [Brassica napus]
Rs097490	44.8065	0	89.6131	Inf	Inf	2.40529e-22	7.48294e-21	R2	5950624	5952222	+	1599	Rs097490	GO:0000166	K14328	-	virNOG13230	A	sp|Q9FVW4|RENT3_ARATH Regulator of nonsense transcripts UPF3 OS=Arabidopsis thaliana GN=UPF3 PE=2 SV=1	gi|685360566|ref|XP_009114779.1| PREDICTED: regulator of nonsense transcripts UPF3-like isoform X2 [Brassica rapa]
Rs195220	498.528	893.58	103.476	0.115799	-3.11031	2.45795e-22	7.63882e-21	R4	32932345	32934306	-	1962	Rs195220	GO:0007165;GO:0005524;GO:0004674;GO:0006468;GO:0042538;GO:0006814	K07198	-	virNOG13610;virNOG30502	T	sp|Q9SEZ7|CIPKG_ARATH CBL-interacting serine/threonine-protein kinase 16 OS=Arabidopsis thaliana GN=CIPK16 PE=1 SV=1	gi|922476101|ref|XP_013636633.1| PREDICTED: CBL-interacting serine/threonine-protein kinase 16 [Brassica oleracea var. oleracea]
Rs156680	399.145	85.7702	712.52	8.30732	3.05438	2.49009e-22	7.73067e-21	R4	4191757	4194835	+	3079	Rs156680	GO:0000166;GO:0003676	-	-	virNOG05802;virNOG14841	A	sp|Q93W34|RP45C_ARATH Polyadenylate-binding protein RBP45C OS=Arabidopsis thaliana GN=RBP45C PE=2 SV=1	gi|923555849|ref|XP_013738132.1| PREDICTED: polyadenylate-binding protein RBP45C-like [Brassica napus]
Rs567180	46.7526	93.5052	0	0	-Inf	2.5472e-22	7.89421e-21	RUS00782	27284	28497	+	1214	Rs567180	-	K19027	-	virNOG02940	R	-	gi|923575338|ref|XP_013739149.1| PREDICTED: uncharacterized protein LOC106441950 [Brassica napus]
Rs006480	75.0193	149.669	0.369667	0.00246989	-8.66134	2.54805e-22	7.89421e-21	R1	3408790	3412332	+	3543	Rs006480	-	K04706	-	virNOG30298;KOG2169	K	sp|O94451|PLI1_SCHPO E3 SUMO-protein ligase pli1 OS=Schizosaccharomyces pombe (strain 972 / ATCC 24843) GN=pli1 PE=1 SV=3	gi|923640422|ref|XP_013641039.1| PREDICTED: uncharacterized protein LOC106346301 [Brassica napus]
Rs127070	233.234	21.8591	444.608	20.3397	4.34623	2.64813e-22	8.19542e-21	R3	15027025	15029137	+	2113	Rs127070	GO:0042254;GO:0022626	K02941	-	virNOG02778	J	sp|O04204|RLA01_ARATH 60S acidic ribosomal protein P0-1 OS=Arabidopsis thaliana GN=RPP0A PE=1 SV=1	gi|674872975|emb|CDY60988.1| BnaA03g56530D [Brassica napus]
Rs050130	117.693	6.91753	228.469	33.0276	5.0456	2.65077e-22	8.19542e-21	R2	33527284	33530972	+	3689	Rs050130	GO:0005249;GO:0016021;GO:0071805	-	-	virNOG00859;KOG0498	P	sp|Q38849|KAT2_ARATH Potassium channel KAT2 OS=Arabidopsis thaliana GN=KAT2 PE=1 SV=3	gi|923507034|ref|XP_013720022.1| PREDICTED: potassium channel KAT2 [Brassica napus] gi|923507036|ref|XP_013720081.1| PREDICTED: potassium channel KAT2 [Brassica napus]
Rs473250	86.3787	166.877	5.88061	0.0352392	-4.82667	2.74454e-22	8.47656e-21	R9	12079278	12081235	-	1958	Rs473250	-	K20168	-	virNOG07582;COG5210	TR	sp|Q9CXF4|TBC15_MOUSE TBC1 domain family member 15 OS=Mus musculus GN=Tbc1d15 PE=1 SV=1	gi|567180165|ref|XP_006401806.1| hypothetical protein EUTSA_v10012867mg [Eutrema salsugineum] gi|557102896|gb|ESQ43259.1| hypothetical protein EUTSA_v10012867mg [Eutrema salsugineum]
Rs282570	148.628	278.88	18.3761	0.0658925	-3.92374	2.76854e-22	8.54187e-21	R5	42133917	42136360	-	2444	Rs282570	GO:0015969;GO:0005509;GO:0008728;GO:0009507	-	-	virNOG07981	T	sp|O51216|SPOT_BORBU Guanosine-3&apos;,5&apos;-bis(diphosphate) 3&apos;-pyrophosphohydrolase OS=Borrelia burgdorferi (strain ATCC 35210 / B31 / CIP 102532 / DSM 4680) GN=spoT PE=3 SV=1	gi|923792912|ref|XP_013684872.1| PREDICTED: probable GTP diphosphokinase CRSH, chloroplastic [Brassica napus]
Rs562020	69.1868	135.56	2.81309	0.0207516	-5.59064	2.83164e-22	8.72754e-21	RUS00770	5289	6806	+	1518	Rs562020	GO:0005506;GO:0016021;GO:0006633;GO:0055114;GO:0016491	K19706	-	virNOG10935;COG3000	I	sp|O48916|FAH1_ARATH Fatty acid 2-hydroxylase 1 OS=Arabidopsis thaliana GN=FAH1 PE=1 SV=1	gi|685301418|ref|XP_009141398.1| PREDICTED: fatty acid 2-hydroxylase 1-like [Brassica rapa] gi|685301420|ref|XP_009141399.1| PREDICTED: fatty acid 2-hydroxylase 1-like [Brassica rapa] gi|922468545|ref|XP_013634274.1| PREDICTED: fatty acid 2-hydroxylase 1-like [Brassica oleracea var. oleracea] gi|923612095|ref|XP_013744544.1| PREDICTED: fatty acid 2-hydroxylase 1-like [Brassica napus] gi|923612099…
Rs351970	147.072	278.415	15.7279	0.0564907	-4.14584	2.91816e-22	8.98492e-21	R6	43790655	43793142	-	2488	Rs351970	GO:0016310;GO:0005524;GO:0016114;GO:0050515;GO:0009507	K00919	-	virNOG06359	H	sp|O81014|ISPE_ARATH 4-diphosphocytidyl-2-C-methyl-D-erythritol kinase, chloroplastic OS=Arabidopsis thaliana GN=ISPE PE=2 SV=1	gi|685331472|ref|XP_009103564.1| PREDICTED: 4-diphosphocytidyl-2-C-methyl-D-erythritol kinase, chloroplastic [Brassica rapa] gi|923681647|ref|XP_013653709.1| PREDICTED: 4-diphosphocytidyl-2-C-methyl-D-erythritol kinase, chloroplastic [Brassica napus] gi|674928769|emb|CDY04469.1| BnaA07g12950D [Brassica napus]
Rs473260	47.8385	0.306389	95.3705	311.272	8.28203	3.09555e-22	9.52129e-21	R9	12070563	12072648	+	2086	Rs473260	GO:0005634;GO:0003677;GO:0006355	-	-	virNOG06677	K	sp|Q6R0H0|ASG4_ARATH Transcription factor ASG4 OS=Arabidopsis thaliana GN=ASG4 PE=2 SV=1	gi|674879274|emb|CDY52837.1| BnaA10g28420D [Brassica napus]
Rs223100	133.529	250.975	16.083	0.0640821	-3.96393	3.25258e-22	9.99399e-21	R5	2342020	2344189	+	2170	Rs223100	-	K10523	-	NOG25872;virNOG03261;KOG1987	SD	sp|Q9M8J9|BPM2_ARATH BTB/POZ and MATH domain-containing protein 2 OS=Arabidopsis thaliana GN=BPM2 PE=1 SV=1	gi|922572015|ref|XP_013614321.1| PREDICTED: BTB/POZ and MATH domain-containing protein 2 [Brassica oleracea var. oleracea]
Rs358160	5074.92	1276.37	8873.46	6.95209	2.79745	3.60761e-22	1.10735e-20	R6	48337133	48340342	+	3210	Rs358160	GO:0005634;GO:0003677;GO:0006355	-	-	virNOG09152;NOG104355	K	sp|Q9SJ56|BLH1_ARATH BEL1-like homeodomain protein 1 OS=Arabidopsis thaliana GN=BLH1 PE=1 SV=1	gi|685301682|ref|XP_009141535.1| PREDICTED: BEL1-like homeodomain protein 1 [Brassica rapa] gi|685301684|ref|XP_009141536.1| PREDICTED: BEL1-like homeodomain protein 1 [Brassica rapa] gi|685301686|ref|XP_009141537.1| PREDICTED: BEL1-like homeodomain protein 1 [Brassica rapa]
Rs501820	94.1093	181.184	7.03492	0.0388276	-4.68677	3.73703e-22	1.14589e-20	RUS00165	988	2924	-	1937	Rs501820	GO:0005634;GO:0005829;GO:0006260	K02331	-	virNOG09803	K	-	gi|674235371|gb|KFK28136.1| hypothetical protein AALP_AA8G477000 [Arabis alpina]
Rs264670	86.451	172.902	0	0	-Inf	3.8927e-22	1.1924e-20	R5	31019344	31021674	-	2331	Rs264670	GO:0003677;GO:0005730;GO:0006355;GO:0003700;GO:0042803;GO:0009723	-	-	virNOG07837	K	sp|Q8L999|BPC6_ARATH Protein BASIC PENTACYSTEINE6 OS=Arabidopsis thaliana GN=BPC6 PE=1 SV=1	gi|727535987|ref|XP_010442173.1| PREDICTED: protein BASIC PENTACYSTEINE6 [Camelina sativa]
Rs176570	45.871	91.742	0	0	-Inf	3.96316e-22	1.21274e-20	R4	15934240	15935999	-	1760	Rs176570	GO:0005634;GO:0003677;GO:0006355;GO:0003700	-	-	euNOG18238;virNOG22458;virNOG21180	K	sp|Q9LUA2|EF119_ARATH Ethylene-responsive transcription factor ERF119 OS=Arabidopsis thaliana GN=ERF119 PE=2 SV=1	gi|922537713|ref|XP_013599329.1| PREDICTED: ethylene-responsive transcription factor ERF119 [Brassica oleracea var. oleracea] gi|923762399|ref|XP_013677404.1| PREDICTED: ethylene-responsive transcription factor ERF119-like [Brassica napus]
Rs180010	45.3877	90.7754	0	0	-Inf	4.06742e-22	1.24337e-20	R4	17934996	17940510	-	5515	Rs180010	GO:0004674;GO:0005524;GO:0016021;GO:0006468	-	-	virNOG33469;COG0515	T	sp|P48496|TPIC_SPIOL Triosephosphate isomerase, chloroplastic OS=Spinacia oleracea GN=TPIP1 PE=1 SV=1	gi|922521351|ref|XP_013594873.1| PREDICTED: receptor-like kinase TMK3 [Brassica oleracea var. oleracea]
Rs190780	45.6328	91.2656	0	0	-Inf	4.67942e-22	1.42899e-20	R4	29450591	29453351	-	2761	Rs190780	GO:0003872;GO:0046872;GO:0006002;GO:0005524;GO:0005737;GO:0061615	K00850	-	COG0205;virNOG02541	G	sp|Q94AA4|K6PF3_ARATH 6-phosphofructokinase 3 OS=Arabidopsis thaliana GN=PFK3 PE=1 SV=1	gi|674861924|emb|CDY69051.1| BnaAnng29210D, partial [Brassica napus]
Rs175160	932.384	1848.65	16.1178	0.00871871	-6.84167	4.81502e-22	1.4689e-20	R4	15116709	15119686	-	2978	Rs175160	GO:0016705;GO:0020037;GO:0005506;GO:0016021;GO:0004497;GO:0055114	-	-	virNOG08600;virNOG01211	Q	sp|B9X287|C7346_ORYSJ Cytochrome P450 734A6 OS=Oryza sativa subsp. japonica GN=CYP734A6 PE=2 SV=1	gi|685324754|ref|XP_009151953.1| PREDICTED: cytochrome P450 734A1-like [Brassica rapa]
Rs213860	666.898	145.695	1188.1	8.15472	3.02764	5.00603e-22	1.52561e-20	R4	34504468	34508146	-	3679	Rs213860	GO:0004674;GO:0005524;GO:0006468	K08960	-	virNOG07441;NOG03216	T	sp|P42158|KC1D_ARATH Casein kinase I isoform delta-like OS=Arabidopsis thaliana GN=At4g26100 PE=2 SV=2	gi|567222214|ref|XP_006414736.1| hypothetical protein EUTSA_v10025130mg [Eutrema salsugineum] gi|557115906|gb|ESQ56189.1| hypothetical protein EUTSA_v10025130mg [Eutrema salsugineum]
Rs055060	1168.69	277.991	2059.4	7.40816	2.88911	5.01622e-22	1.52716e-20	R2	35651891	35654420	+	2530	Rs055060	-	K09560	-	virNOG06727	OT	sp|Q93YR3|F10AL_ARATH FAM10 family protein At4g22670 OS=Arabidopsis thaliana GN=At4g22670 PE=1 SV=1	gi|674954696|emb|CDX79169.1| BnaA01g12360D [Brassica napus]
Rs418110	43.8284	0	87.6568	Inf	Inf	5.3264e-22	1.61994e-20	R8	6520321	6521479	+	1159	Rs418110	GO:0008146	-	-	virNOG08523;NOG02990;virNOG30591	SOR	sp|Q9FZ91|SOT7_ARATH Cytosolic sulfotransferase 7 OS=Arabidopsis thaliana GN=SOT7 PE=2 SV=1	gi|922446548|ref|XP_013627145.1| PREDICTED: cytosolic sulfotransferase 7 [Brassica oleracea var. oleracea] gi|674921417|emb|CDY11746.1| BnaC03g58320D [Brassica napus]
Rs416210	142.634	284.354	0.914388	0.00321567	-8.28066	5.38451e-22	1.63595e-20	R8	5506093	5510946	-	4854	Rs416210	GO:0043531;GO:0007165;GO:0006952	-	-	virNOG00842;COG4886	ST	sp|O23530|SNC1_ARATH Protein SUPPRESSOR OF npr1-1, CONSTITUTIVE 1 OS=Arabidopsis thaliana GN=SNC1 PE=1 SV=3	gi|674886146|emb|CDY46413.1| BnaA08g20170D [Brassica napus]
Rs346940	44.9808	89.9616	0	0	-Inf	5.50887e-22	1.67203e-20	R6	39977093	39978010	+	918	Rs346940	GO:0016702;GO:0055114	K11159	-	virNOG10787;COG3670	Q	sp|O65572|CCD1_ARATH Carotenoid 9,10(9&apos;,10&apos;)-cleavage dioxygenase 1 OS=Arabidopsis thaliana GN=CCD1 PE=1 SV=2	gi|923717079|ref|XP_013664040.1| PREDICTED: carotenoid 9,10(9&apos;,10&apos;)-cleavage dioxygenase 1-like [Brassica napus]
Rs587210	53.1955	1.02069	105.37	103.234	6.68977	5.61534e-22	1.70262e-20	R2	41253221	41254869	+	1649	Rs587210	-	-	-	virNOG20407	S	-	gi|922417489|ref|XP_013604675.1| PREDICTED: protein FAM133 [Brassica oleracea var. oleracea]
Rs266980	98.1413	195.978	0.304796	0.00155526	-9.32863	6.19678e-22	1.87701e-20	R5	32917290	32920676	+	3387	Rs266980	GO:0005634;GO:0005829	-	-	virNOG13843	S	sp|Q6NX27|F188A_XENTR Protein FAM188A OS=Xenopus tropicalis GN=fam188a PE=2 SV=1	gi|567135462|ref|XP_006393775.1| hypothetical protein EUTSA_v10011324mg [Eutrema salsugineum] gi|557090353|gb|ESQ31061.1| hypothetical protein EUTSA_v10011324mg [Eutrema salsugineum]
Rs416640	268.749	489.883	47.6157	0.0971981	-3.36293	6.22237e-22	1.88285e-20	R8	5754253	5760382	-	6130	Rs416640	GO:0005524;GO:0002161;GO:0004832;GO:0006438;GO:0006450	K01873	-	COG0525;virNOG01744	J	sp|P93736|SYV_ARATH Valine--tRNA ligase OS=Arabidopsis thaliana GN=VALRS PE=2 SV=2	gi|923794088|ref|XP_013685211.1| PREDICTED: valine--tRNA ligase-like isoform X2 [Brassica napus]
Rs498890	674.047	1196.71	151.379	0.126496	-2.98284	6.27748e-22	1.8976e-20	R9	36597272	36597966	+	695	Rs498890	GO:0009055;GO:0051537;GO:0022900;GO:0046872	K02639	-	virNOG19287;COG0633	C	sp|P16972|FER2_ARATH Ferredoxin-2, chloroplastic OS=Arabidopsis thaliana GN=FD2 PE=1 SV=1	gi|922556444|ref|XP_013606320.1| PREDICTED: ferredoxin, leaf L-A-like [Brassica oleracea var. oleracea] gi|923844910|ref|XP_013702044.1| PREDICTED: ferredoxin, leaf L-A-like [Brassica napus] gi|923908828|ref|XP_013724280.1| PREDICTED: ferredoxin, leaf L-A-like [Brassica napus] gi|674887835|emb|CDY44833.1| BnaCnng11890D [Brassica napus]
Rs340860	49.1012	97.8328	0.369667	0.00377856	-8.04795	6.57674e-22	1.98606e-20	R6	36103194	36107621	-	4428	Rs340860	GO:0052866;GO:0016021;GO:0016311	-	-	virNOG05268;COG5329	TI	sp|Q9C5G5|SAC7_ARATH Phosphoinositide phosphatase SAC7 OS=Arabidopsis thaliana GN=SAC7 PE=2 SV=1	gi|923712709|ref|XP_013662921.1| PREDICTED: phosphoinositide phosphatase SAC7-like [Brassica napus] gi|923712714|ref|XP_013662922.1| PREDICTED: phosphoinositide phosphatase SAC7-like [Brassica napus]
Rs460030	51.4847	0	102.969	Inf	Inf	6.8792e-22	2.07529e-20	R9	8007109	8009452	-	2344	Rs460030	GO:0016021	-	-	virNOG20266	S	-	gi|685373762|ref|XP_009120226.1| PREDICTED: pollen-specific leucine-rich repeat extensin-like protein 2 [Brassica rapa]
Rs118240	73.9842	143.996	3.97246	0.0275873	-5.17985	6.88859e-22	2.07603e-20	R3	9518170	9522905	-	4736	Rs118240	GO:0030246;GO:0004565;GO:0005975	-	-	virNOG06340	G	sp|Q9SCV4|BGAL8_ARATH Beta-galactosidase 8 OS=Arabidopsis thaliana GN=BGAL8 PE=2 SV=2	gi|923914280|ref|XP_013726738.1| PREDICTED: beta-galactosidase 8-like isoform X1 [Brassica napus] gi|674901819|emb|CDY31204.1| BnaC03g46870D [Brassica napus]
Rs310770	3448.69	6026.63	870.753	0.144484	-2.79102	7.12385e-22	2.14477e-20	R6	12932480	12934797	+	2318	Rs310770	GO:0016021	-	-	virNOG30681;virNOG02870;KOG1303	E	sp|Q9FN04|AAP4_ARATH Amino acid permease 4 OS=Arabidopsis thaliana GN=AAP4 PE=1 SV=1	gi|674901677|emb|CDY31348.1| BnaA02g33930D [Brassica napus]
Rs453140	145.752	272.759	18.7458	0.0687265	-3.86299	7.56546e-22	2.27543e-20	R9	2557949	2560069	-	2121	Rs453140	GO:0046983	-	-	virNOG14160	K	sp|Q9CAA4|BIM2_ARATH Transcription factor BIM2 OS=Arabidopsis thaliana GN=BIM2 PE=1 SV=1	gi|922513628|ref|XP_013592305.1| PREDICTED: transcription factor BIM2 [Brassica oleracea var. oleracea] gi|923846745|ref|XP_013702654.1| PREDICTED: transcription factor BIM2-like [Brassica napus]
Rs072970	198.551	30.3462	366.755	12.0857	3.59523	7.64006e-22	2.29555e-20	R2	20771619	20776997	-	5379	Rs072970	GO:0004674;GO:0005524;GO:0016787;GO:0016021;GO:0006468	-	-	virNOG40363;virNOG09695	TI	sp|Q94C25|Y5005_ARATH Probable receptor-like protein kinase At5g20050 OS=Arabidopsis thaliana GN=At5g20050 PE=2 SV=1	gi|674887572|emb|CDY45109.1| BnaA02g04670D [Brassica napus]
Rs281840	111.537	12.2854	210.788	17.1576	4.10078	7.96364e-22	2.39037e-20	R5	41811048	41812214	+	1167	Rs281840	-	-	-	virNOG07694	S	sp|Q9ASY9|PM36_ARATH Seed maturation protein PM36 homolog OS=Arabidopsis thaliana GN=At3g16990 PE=1 SV=3	gi|923550152|ref|XP_013736349.1| PREDICTED: bifunctional TENA-E protein-like [Brassica napus] gi|674951076|emb|CDX82386.1| BnaA03g34350D [Brassica napus]
Rs230240	152.022	20.638	283.406	13.7322	3.77949	8.44406e-22	2.53203e-20	R5	6704507	6706458	-	1952	Rs230240	GO:0008643;GO:0016021	K15382	-	virNOG01123	P	sp|Q9LH79|SWET2_ARATH Bidirectional sugar transporter SWEET2 OS=Arabidopsis thaliana GN=SWEET2 PE=2 SV=1	gi|923898297|ref|XP_013719712.1| PREDICTED: bidirectional sugar transporter SWEET2-like [Brassica napus]
Rs461640	482.007	102.569	861.446	8.39872	3.07017	8.48658e-22	2.54223e-20	R9	9957480	9960136	+	2657	Rs461640	GO:0007264;GO:0005622;GO:0005525	K07976	-	virNOG14899	R	sp|P87027|SPG1_SCHPO Septum-promoting GTP-binding protein 1 OS=Schizosaccharomyces pombe (strain 972 / ATCC 24843) GN=spg1 PE=1 SV=1	gi|685373085|ref|XP_009120010.1| PREDICTED: septum-promoting GTP-binding protein 1 isoform X1 [Brassica rapa] gi|923726751|ref|XP_013666733.1| PREDICTED: septum-promoting GTP-binding protein 1-like isoform X1 [Brassica napus]
Rs184660	44.9632	89.9265	0	0	-Inf	8.58098e-22	2.56793e-20	R4	22065734	22066710	+	977	Rs184660	-	-	-	KOG1192	CG	sp|Q494Q1|U76E3_ARATH UDP-glycosyltransferase 76E3 OS=Arabidopsis thaliana GN=UGT76E3 PE=2 SV=1	gi|685367018|ref|XP_009117520.1| PREDICTED: UDP-glycosyltransferase 76E4-like isoform X2 [Brassica rapa]
Rs385610	334.729	605.178	64.2793	0.106216	-3.23493	8.88074e-22	2.65498e-20	R7	11006828	11015457	+	8630	Rs385610	-	-	-	virNOG02674	S	sp|Q9FYG2|CMTA4_ARATH Calmodulin-binding transcription activator 4 OS=Arabidopsis thaliana GN=CMTA4 PE=1 SV=1	gi|685335804|ref|XP_009105274.1| PREDICTED: calmodulin-binding transcription activator 4-like isoform X2 [Brassica rapa]
Rs347200	397.843	80.4879	715.199	8.88579	3.1515	8.8959e-22	2.65685e-20	R6	39846031	39852081	+	6051	Rs347200	GO:1901363;GO:0097159	-	-	NOG165522;virNOG33242;virNOG28752;NOG78845	KR	sp|P0CAP5|REM13_ARATH B3 domain-containing protein REM13 OS=Arabidopsis thaliana GN=REM13 PE=2 SV=2	gi|922552278|ref|XP_013604126.1| PREDICTED: B3 domain-containing protein REM13-like isoform X2 [Brassica oleracea var. oleracea]
Rs466240	164.372	306.12	22.6244	0.0739068	-3.75815	9.12167e-22	2.72156e-20	R9	15985397	15988356	-	2960	Rs466240	GO:0010508	-	-	virNOG06007	S	-	gi|685357430|ref|XP_009113489.1| PREDICTED: uncharacterized protein LOC103838796 [Brassica rapa]
Rs236280	249.956	0	499.912	Inf	Inf	9.13465e-22	2.72271e-20	R5	10292634	10294995	+	2362	Rs236280	-	-	-	KOG1987;virNOG29914	D	sp|Q9FPT1|UBP12_ARATH Ubiquitin carboxyl-terminal hydrolase 12 OS=Arabidopsis thaliana GN=UBP12 PE=1 SV=2	gi|923677739|ref|XP_013652616.1| PREDICTED: uncharacterized protein LOC106357500 [Brassica napus]
Rs001240	372.85	74.3788	671.321	9.0257	3.17404	9.23173e-22	2.7489e-20	R1	753334	755379	+	2046	Rs001240	-	-	-	virNOG00393	R	sp|Q9FZ24|PPR4_ARATH Pentatricopeptide repeat-containing protein At1g02370, mitochondrial OS=Arabidopsis thaliana GN=At1g02370 PE=2 SV=1	gi|685372008|ref|XP_009119640.1| PREDICTED: pentatricopeptide repeat-containing protein At1g02370, mitochondrial [Brassica rapa]
Rs050390	424.891	825.121	24.6622	0.0298893	-5.06423	9.30221e-22	2.76713e-20	R2	33382584	33383910	-	1327	Rs050390	GO:0016787;GO:0046856	-	-	virNOG06088	U	sp|Q9FUR2|IP5P2_ARATH Type I inositol 1,4,5-trisphosphate 5-phosphatase 2 OS=Arabidopsis thaliana GN=IP5P2 PE=1 SV=2	gi|674954346|emb|CDX78819.1| BnaA01g08860D [Brassica napus]
Rs001640	277.429	53.6609	501.197	9.34007	3.22343	9.33623e-22	2.77449e-20	R1	935143	937266	+	2124	Rs001640	GO:0008270	K16275	-	virNOG07220	O	sp|Q9SRX9|BAH1_ARATH E3 ubiquitin-protein ligase BAH1 OS=Arabidopsis thaliana GN=BAH1 PE=1 SV=1	gi|922481192|ref|XP_013638392.1| PREDICTED: E3 ubiquitin-protein ligase BAH1-like [Brassica oleracea var. oleracea]
Rs174850	154.402	287.315	21.4896	0.0747945	-3.74092	9.45671e-22	2.80749e-20	R4	14935883	14936647	-	765	Rs174850	GO:0005840;GO:0006412;GO:0003735	K02935	-	COG0222;virNOG19265	J	sp|P36210|RK121_ARATH 50S ribosomal protein L12-1, chloroplastic OS=Arabidopsis thaliana GN=RPL12A PE=2 SV=1	gi|922536615|ref|XP_013599028.1| PREDICTED: 50S ribosomal protein L12-3, chloroplastic-like [Brassica oleracea var. oleracea] gi|922536618|ref|XP_013599029.1| PREDICTED: 50S ribosomal protein L12-3, chloroplastic-like [Brassica oleracea var. oleracea] gi|922536621|ref|XP_013599030.1| PREDICTED: 50S ribosomal protein L12-3, chloroplastic-like [Brassica oleracea var. oleracea] gi|674888216|emb|CDY4…
Rs395690	854.455	194.939	1513.97	7.76636	2.95724	1.02024e-21	3.02585e-20	R7	5867918	5868632	+	715	Rs395690	GO:0010951;GO:0004869	-	-	virNOG35314;virNOG22025	TR	sp|Q945Q1|CYT1_ARATH Cysteine proteinase inhibitor 1 OS=Arabidopsis thaliana GN=CYS1 PE=2 SV=2	gi|685378144|ref|XP_009121876.1| PREDICTED: cysteine proteinase inhibitor 1 [Brassica rapa] gi|33309455|gb|AAQ03209.1|AF408862_1 phytocystatin [Brassica rapa subsp. pekinensis]
Rs222480	43.0135	0	86.027	Inf	Inf	1.0245e-21	3.0355e-20	R5	2193864	2194891	-	1028	Rs222480	GO:0008152;GO:0003824	K01897	-	virNOG01655;virNOG29424	I	sp|Q8LPS1|LACS6_ARATH Long chain acyl-CoA synthetase 6, peroxisomal OS=Arabidopsis thaliana GN=LACS6 PE=1 SV=1	gi|674905246|emb|CDY27725.1| BnaA05g31340D [Brassica napus]
Rs443450	49.0463	97.7229	0.369667	0.0037828	-8.04633	1.03466e-21	3.06254e-20	R8	18972583	18974499	-	1917	Rs443450	GO:0007165;GO:0006952;GO:0005576	-	-	NOG73044;COG4886;virNOG14887	SR	sp|Q42371|ERECT_ARATH LRR receptor-like serine/threonine-protein kinase ERECTA OS=Arabidopsis thaliana GN=ERECTA PE=1 SV=1	gi|1032292855|gb|OAP07181.1| hypothetical protein AXX17_AT2G22210 [Arabidopsis thaliana]
Rs485230	616.628	141.266	1091.99	7.73005	2.95048	1.08154e-21	3.19814e-20	R9	27469281	27473096	+	3816	Rs485230	GO:0030246;GO:0030245;GO:0008810	-	-	virNOG07472	G	sp|Q42059|GUN6_ARATH Endoglucanase 6 OS=Arabidopsis thaliana GN=At1g64390 PE=2 SV=2	gi|922566674|ref|XP_013611630.1| PREDICTED: endoglucanase 6 [Brassica oleracea var. oleracea]
Rs018780	44.7118	89.4235	0	0	-Inf	1.08709e-21	3.21138e-20	R1	11053571	11055456	-	1886	Rs018780	GO:0006457;GO:0003755;GO:0000413	-	-	virNOG01609	O	sp|Q8G0J9|PPI1_BRUSU Probable peptidyl-prolyl cis-trans isomerase OS=Brucella suis biovar 1 (strain 1330) GN=ppi PE=3 SV=1	gi|922488573|ref|XP_013584303.1| PREDICTED: peptidyl-prolyl cis-trans isomerase CYP23 [Brassica oleracea var. oleracea]
Rs122920	43.0573	0	86.1147	Inf	Inf	1.09549e-21	3.23299e-20	R3	11647775	11649765	-	1991	Rs122920	GO:0002098;GO:0005840;GO:0032447;GO:0046872;GO:0034227;GO:0005829;GO:0006412;GO:0003735	K12161	-	virNOG22228;COG2051;virNOG21240	JO	sp|A0MDQ1|URM11_ARATH Ubiquitin-related modifier 1 homolog 1 OS=Arabidopsis thaliana GN=URM1-1 PE=3 SV=2	gi|685285664|ref|XP_009133745.1| PREDICTED: ubiquitin-related modifier 1 homolog 1 [Brassica rapa] gi|922452316|ref|XP_013628911.1| PREDICTED: ubiquitin-related modifier 1 homolog 1 [Brassica oleracea var. oleracea] gi|923599406|ref|XP_013740650.1| PREDICTED: ubiquitin-related modifier 1 homolog 1 [Brassica napus] gi|923912273|ref|XP_013725841.1| PREDICTED: ubiquitin-related modifier 1 homolog 1 …
Rs272060	66.722	130.512	2.93196	0.0224651	-5.47617	1.10157e-21	3.24773e-20	R5	38748116	38750258	+	2143	Rs272060	-	-	-	virNOG03729	V	sp|Q9JJK2|LANC2_MOUSE LanC-like protein 2 OS=Mus musculus GN=Lancl2 PE=1 SV=1	gi|685321233|ref|XP_009150615.1| PREDICTED: lanC-like protein GCL1 [Brassica rapa]
Rs078700	105.227	10.3035	200.151	19.4256	4.27989	1.13661e-21	3.34774e-20	R2	22850224	22852431	-	2208	Rs078700	-	K17943	-	KOG2049;COG5099	J	sp|Q9XI17|PUM20_ARATH Putative pumilio homolog 20 OS=Arabidopsis thaliana GN=APUM20 PE=5 SV=2	gi|923535335|ref|XP_013713565.1| PREDICTED: pumilio homolog 18-like [Brassica napus] gi|674883778|emb|CDY48674.1| BnaC02g09860D [Brassica napus]
Rs253840	273.37	49.6187	497.121	10.0188	3.32464	1.20415e-21	3.54317e-20	R5	24229929	24231028	-	1100	Rs253840	GO:0015035;GO:0048046;GO:0055114;GO:0009579;GO:0045454;GO:0006662;GO:0043086;GO:0004857;GO:0006109;GO:0009941;GO:0008047;GO:0010319;GO:0009570;GO:0043085	K03671	-	virNOG21235;NOG61803	O	sp|Q9XGS0|TRXM_BRANA Thioredoxin M-type, chloroplastic OS=Brassica napus PE=1 SV=1	gi|11135407|sp|Q9XGS0.1|TRXM_BRANA RecName: Full=Thioredoxin M-type, chloroplastic; Short=Trx-M; Flags: Precursor [Brassica napus] gi|1943720|gb|AAB52409.1| thioredoxin-m [Brassica napus] gi|5566283|gb|AAD45358.1| thioredoxin-m precursor [Brassica napus]
Rs386850	970.911	1707.57	234.251	0.137184	-2.86582	1.22757e-21	3.60852e-20	R7	10269881	10275791	+	5911	Rs386850	GO:0016705;GO:0020037;GO:0005506;GO:0016021;GO:0004497;GO:0055114	-	-	virNOG11476;virNOG03880	QR	sp|Q9C9Q4|JAC1_ARATH J domain-containing protein required for chloroplast accumulation response 1 OS=Arabidopsis thaliana GN=JAC1 PE=1 SV=1	gi|923834883|ref|XP_013698834.1| PREDICTED: cytochrome P450 734A6-like [Brassica napus] gi|674960643|emb|CDX73143.1| BnaC06g35910D [Brassica napus]
Rs077780	404.505	791.977	17.0322	0.021506	-5.53912	1.24401e-21	3.65326e-20	R2	23495742	23504618	-	8877	Rs077780	GO:0000155;GO:0023014;GO:0005524;GO:0004674;GO:0000160;GO:0005622	-	-	virNOG07195	T	sp|P93025|PHOT2_ARATH Phototropin-2 OS=Arabidopsis thaliana GN=PHOT2 PE=1 SV=2	gi|685271483|ref|XP_009126786.1| PREDICTED: phototropin-2-like isoform X1 [Brassica rapa] gi|685271485|ref|XP_009126787.1| PREDICTED: phototropin-2-like isoform X1 [Brassica rapa]
Rs239360	76.2187	147.971	4.46681	0.0301872	-5.04992	1.27335e-21	3.73575e-20	R5	12857290	12859488	+	2199	Rs239360	-	-	-	KOG0987;virNOG17017	DL	-	gi|674895982|emb|CDY36858.1| BnaC08g09890D [Brassica napus]
Rs534480	44.7153	89.4307	0	0	-Inf	1.3131e-21	3.84859e-20	RUS00340	26992	28429	+	1438	Rs534480	GO:0016021	K13728	-	virNOG05547	D	sp|D3Z8D9|MD2L2_RAT Mitotic spindle assembly checkpoint protein MAD2B OS=Rattus norvegicus GN=Mad2l2 PE=2 SV=1	gi|923879918|ref|XP_013712348.1| PREDICTED: DNA polymerase zeta processivity subunit-like [Brassica napus]
Rs362780	773.53	1368.49	178.567	0.130484	-2.93805	1.35433e-21	3.96553e-20	R6	51656358	51658519	-	2162	Rs362780	-	-	-	virNOG10801	K	sp|Q8VZ02|BH048_ARATH Transcription factor bHLH48 OS=Arabidopsis thaliana GN=BHLH48 PE=2 SV=1	gi|922475238|ref|XP_013636341.1| PREDICTED: transcription factor bHLH48 [Brassica oleracea var. oleracea]
Rs133900	167.598	23.9064	311.29	13.0212	3.70279	1.40133e-21	4.09912e-20	R3	21452282	21453526	+	1245	Rs133900	GO:0000166;GO:0003676	-	-	virNOG19353	R	sp|O80792|RH33_ARATH Putative DEAD-box ATP-dependent RNA helicase 33 OS=Arabidopsis thaliana GN=RH33 PE=3 SV=1	gi|922561781|ref|XP_013609202.1| PREDICTED: glycine-rich RNA-binding protein 4, mitochondrial [Brassica oleracea var. oleracea] gi|923897477|ref|XP_013719358.1| PREDICTED: glycine-rich RNA-binding protein 4, mitochondrial [Brassica napus] gi|674869966|emb|CDY64931.1| BnaCnng45530D [Brassica napus]
Rs049330	51.7097	102.745	0.674462	0.00656443	-7.25111	1.4377e-21	4.20141e-20	R2	38734803	38736674	-	1872	Rs049330	GO:0055085;GO:0005524;GO:0016021;GO:0042626	K05663	-	COG5265;virNOG33511	QV	sp|Q9FUT3|AB23B_ARATH ABC transporter B family member 23, mitochondrial OS=Arabidopsis thaliana GN=ABCB23 PE=2 SV=1	gi|922415726|ref|XP_013596773.1| PREDICTED: ABC transporter B family member 23, mitochondrial [Brassica oleracea var. oleracea]
Rs328460	223.307	39.3475	407.267	10.3505	3.37163	1.52746e-21	4.45934e-20	R6	26416124	26419438	-	3315	Rs328460	GO:0008299;GO:0050661;GO:0004420;GO:0016021;GO:0015936;GO:0005789;GO:0055114	K00021	-	virNOG07933;virNOG29401	I	sp|P43256|HMDH2_ARATH 3-hydroxy-3-methylglutaryl-coenzyme A reductase 2 OS=Arabidopsis thaliana GN=HMG2 PE=2 SV=1	gi|685376358|ref|XP_009121127.1| PREDICTED: 3-hydroxy-3-methylglutaryl-coenzyme A reductase 2 [Brassica rapa]
Rs012150	145.657	273.589	17.7241	0.0647834	-3.94823	1.53153e-21	4.46685e-20	R1	6566829	6570485	-	3657	Rs012150	GO:0005634;GO:0009620;GO:0005829	-	-	virNOG06407	R	sp|Q9S9M8|TLP8_ARATH Tubby-like protein 8 OS=Arabidopsis thaliana GN=TULP8 PE=2 SV=1	gi|923642302|ref|XP_013641678.1| PREDICTED: tubby-like protein 8 [Brassica napus] gi|674897796|emb|CDY35067.1| BnaA06g10770D [Brassica napus]
Rs105040	527.138	1022.98	31.2959	0.0305929	-5.03066	1.60078e-21	4.66428e-20	R2	8644666	8648227	-	3562	Rs105040	-	-	-	virNOG03633	G	sp|Q8GX78|ANTR2_ARATH Probable anion transporter 2, chloroplastic OS=Arabidopsis thaliana GN=ANTR2 PE=2 SV=1	gi|674959628|emb|CDX74333.1| BnaA03g27140D [Brassica napus]
Rs403060	633.067	143.724	1122.41	7.80947	2.96523	1.66547e-21	4.84804e-20	R7	2301771	2307925	-	6155	Rs403060	GO:0035434;GO:0016021;GO:0005375	K14686	-	virNOG21499	P	sp|Q93VM8|COPT5_ARATH Copper transporter 5 OS=Arabidopsis thaliana GN=COPT5 PE=2 SV=1	gi|674940932|emb|CDX92446.1| BnaA10g14850D [Brassica napus]
Rs223210	42.1591	0	84.3182	Inf	Inf	1.70081e-21	4.94609e-20	R5	2401576	2404408	+	2833	Rs223210	GO:0016021;GO:0008270	-	-	virNOG14318	A	sp|F4JKK0|SUD1_ARATH Probable E3 ubiquitin ligase SUD1 OS=Arabidopsis thaliana GN=SUD1 PE=1 SV=1	gi|685277414|ref|XP_009129658.1| PREDICTED: uncharacterized protein LOC103854472 isoform X1 [Brassica rapa]
Rs552230	81.9671	5.61618	158.318	28.1896	4.81709	1.76069e-21	5.11525e-20	RUS00129	42966	46357	+	3392	Rs552230	-	-	-	virNOG03951;braNOG11780;euNOG52590	S	sp|P37707|B2_DAUCA B2 protein OS=Daucus carota PE=2 SV=1	gi|674965284|emb|CDX67527.1| BnaA07g15670D [Brassica napus]
Rs354650	98.1963	196.393	0	0	-Inf	1.7657e-21	5.12481e-20	R6	46453299	46461325	-	8027	Rs354650	GO:0043531;GO:0007165	-	-	euNOG03265;virNOG02441	ST	sp|O82500|Y4117_ARATH Putative disease resistance protein At4g11170 OS=Arabidopsis thaliana GN=At4g11170 PE=2 SV=1	gi|922572373|ref|XP_013614505.1| PREDICTED: disease resistance protein RPS6-like [Brassica oleracea var. oleracea]
Rs370290	265.286	48.0529	482.52	10.0414	3.32789	1.7831e-21	5.17029e-20	R7	18873991	18876047	-	2057	Rs370290	GO:0005840;GO:0006412;GO:0003735	K02921	-	COG1997;virNOG21336	J	sp|Q8RXU5|R37A2_ARATH 60S ribosomal protein L37a-2 OS=Arabidopsis thaliana GN=RPL37AC PE=3 SV=1	gi|674944378|emb|CDX89058.1| BnaA04g01280D [Brassica napus]
Rs473510	230.171	460.341	0	0	-Inf	1.80445e-21	5.22714e-20	R9	12755120	12757288	-	2169	Rs473510	GO:0051537;GO:0055072;GO:0010150;GO:0005739;GO:0072593;GO:0009570	-	-	virNOG23574	R	sp|Q3ZBU2|CISD1_BOVIN CDGSH iron-sulfur domain-containing protein 1 OS=Bos taurus GN=CISD1 PE=1 SV=1	gi|922561993|ref|XP_013609310.1| PREDICTED: CDGSH iron-sulfur domain-containing protein NEET [Brassica oleracea var. oleracea] gi|923899192|ref|XP_013720110.1| PREDICTED: CDGSH iron-sulfur domain-containing protein NEET-like [Brassica napus] gi|674933423|emb|CDX99897.1| BnaC09g28080D [Brassica napus]
Rs102510	82.1956	6.29794	158.093	25.1024	4.64975	1.91187e-21	5.53295e-20	R2	1385608	1387190	-	1583	Rs102510	-	K20456	-	virNOG31656;virNOG29081	TI	sp|Q8L751|ORP1C_ARATH Oxysterol-binding protein-related protein 1C OS=Arabidopsis thaliana GN=ORP1C PE=2 SV=1	gi|685274433|ref|XP_009128248.1| PREDICTED: oxysterol-binding protein-related protein 1C [Brassica rapa]
Rs439990	186.123	341.534	30.7128	0.0899259	-3.47512	1.94975e-21	5.63711e-20	R8	27453419	27454645	+	1227	Rs439990	-	-	-	virNOG02323;COG0515	T	sp|P17840|SLSG3_BRAOL S-locus-specific glycoprotein S13 OS=Brassica oleracea GN=SLSG PE=2 SV=2	gi|923773179|ref|XP_013680199.1| PREDICTED: S-locus-specific glycoprotein S13-like [Brassica napus]
Rs414960	2348.05	480.625	4215.47	8.77082	3.13271	2.30039e-21	6.64444e-20	R8	4636429	4639388	+	2960	Rs414960	GO:0055114;GO:0016624	K00166	-	COG1071;virNOG07319	C	sp|Q9LPL5|ODBA1_ARATH 2-oxoisovalerate dehydrogenase subunit alpha 1, mitochondrial OS=Arabidopsis thaliana GN=At1g21400 PE=2 SV=1	gi|685349036|ref|XP_009110187.1| PREDICTED: 2-oxoisovalerate dehydrogenase subunit alpha 1, mitochondrial [Brassica rapa]
Rs042460	266.853	484.475	49.2306	0.101616	-3.2988	2.3123e-21	6.67237e-20	R2	42157852	42160324	+	2473	Rs042460	GO:0006979;GO:0020037;GO:0098869;GO:0004601;GO:0016021;GO:0055114	K00434	-	COG0376;virNOG11018	RP	sp|Q7XZP5|APX5_ARATH L-ascorbate peroxidase 5, peroxisomal OS=Arabidopsis thaliana GN=APX5 PE=2 SV=2	gi|674958150|emb|CDX75542.1| BnaA01g01600D [Brassica napus]
Rs418480	111.119	12.915	209.324	16.2078	4.01861	2.32598e-21	6.70537e-20	R8	6863759	6864125	+	367	Rs418480	GO:0016021	-	-	virNOG25268	S	-	gi|923692121|ref|XP_013656922.1| PREDICTED: uncharacterized protein LOC106361674 [Brassica napus] gi|923692125|ref|XP_013656923.1| PREDICTED: uncharacterized protein LOC106361674 [Brassica napus] gi|923692147|ref|XP_013656929.1| PREDICTED: uncharacterized protein LOC106361679 [Brassica napus]
Rs278480	212.768	389.287	36.248	0.0931139	-3.42486	2.51222e-21	7.23528e-20	R5	40351129	40351972	-	844	Rs278480	GO:0006810;GO:0016021;GO:0005789	K20347	-	virNOG11536	U	sp|Q9LIL4|P24B3_ARATH Transmembrane emp24 domain-containing protein p24beta3 OS=Arabidopsis thaliana GN=At3g22845 PE=2 SV=1	gi|685289774|ref|XP_009135831.1| PREDICTED: transmembrane emp24 domain-containing protein p24beta3-like [Brassica rapa] gi|923550825|ref|XP_013736559.1| PREDICTED: transmembrane emp24 domain-containing protein p24beta3-like [Brassica napus] gi|674940309|emb|CDX92961.1| BnaA03g36830D [Brassica napus]
Rs189550	49.9591	99.3087	0.609592	0.00613835	-7.34793	2.52917e-21	7.2771e-20	R4	28429056	28430581	+	1526	Rs189550	GO:0004674;GO:0005524;GO:0006468	-	-	KOG0192;virNOG01876	T	-	gi|923608021|ref|XP_013743315.1| PREDICTED: serine/threonine-protein kinase HT1 [Brassica napus]
Rs145170	341.355	68.4038	614.306	8.98059	3.16681	2.87394e-21	8.26112e-20	R3	27376080	27378272	+	2193	Rs145170	GO:0046983	-	-	virNOG12648;virNOG35134	K	sp|Q9LEZ3|BIM1_ARATH Transcription factor BIM1 OS=Arabidopsis thaliana GN=BIM1 PE=1 SV=2	gi|685280253|ref|XP_009131034.1| PREDICTED: transcription factor BIM1-like isoform X2 [Brassica rapa]
Rs163530	74.1732	0	148.346	Inf	Inf	3.21599e-21	9.23547e-20	R4	8215032	8216662	+	1631	Rs163530	-	-	-	euNOG46172;virNOG31640	SO	-	gi|685291704|ref|XP_009136792.1| PREDICTED: uncharacterized protein LOC103860867 [Brassica rapa] gi|923553321|ref|XP_013737355.1| PREDICTED: uncharacterized protein LOC106440278 [Brassica napus]
Rs134800	129.025	5.47349	252.576	46.1454	5.52811	3.42454e-21	9.82491e-20	R3	21974226	21980658	+	6433	Rs134800	GO:0005634;GO:0003723	K14945	-	COG5176;virNOG04176	A	sp|Q9FKT4|QKIL2_ARATH KH domain-containing protein At5g56140 OS=Arabidopsis thaliana GN=At5g56140 PE=2 SV=1	gi|922432502|ref|XP_013622357.1| PREDICTED: KH domain-containing protein At5g56140 [Brassica oleracea var. oleracea] gi|923784363|ref|XP_013682727.1| PREDICTED: KH domain-containing protein At5g56140 [Brassica napus] gi|674921355|emb|CDY11960.1| BnaC03g13860D [Brassica napus]
Rs375690	152.643	20.7114	284.575	13.74	3.78031	3.48553e-21	9.9903e-20	R7	20137198	20143238	+	6041	Rs375690	GO:0070588;GO:0046872;GO:0005524;GO:0005388;GO:0016021;GO:0005516	K01537	-	virNOG01632	P	sp|Q9M2L4|ACA11_ARATH Putative calcium-transporting ATPase 11, plasma membrane-type OS=Arabidopsis thaliana GN=ACA11 PE=3 SV=1	gi|923663899|ref|XP_013648402.1| PREDICTED: putative calcium-transporting ATPase 11, plasma membrane-type [Brassica napus] gi|674965443|emb|CDX67686.1| BnaA07g17260D [Brassica napus]
[truncated: 28,824 more rows]
