# Supplementary material for: An SNP Mutation of Gene RsPP Converts Petal Color From Purple to White in Radish (Raphanus sativus L.)
Source: Front Plant Sci. 2021 Jun 3;12:643579. doi: 10.3389/fpls.2021.643579 (PMC8210830; doi:10.3389/fpls.2021.643579)
Supplement: Supplementary Table 2 — Transcriptomic data of the genes within the mapping region. [file Table_2.XLS]

## Sheet: Sheet1
Supplementary material 3 Primers used in this study.
Primer name	Forward Primer	Reverse Primer
q392880	CGTGACCCTGACCAATG	TGCTCCGAACGGTATGA	used for RT-qPCR
Actin	CCATGTATGTTGCCATCCAG	GGATAGCATGGGGTAGAGCA	used for RT-qPCR
q358990	GGGAAGAGCTTGGAACA	AGCATATTGGAATGGGAG	used for RT-qPCR
q131400	AATCAAGACTCTGCGACTG	AGCTCTGAGCCAACCTG	used for RT-qPCR
q384330	GCCGCTTGTGATTGCTT	CCTGCCTCTGTCATACCAT	used for RT-qPCR
q260580	CCGTCACCGTTACCCAC	TTTCCAAACCTCGCACA	used for RT-qPCR
q303530	TTTCATCGAACCAGCAGT	TTCCGTGGATAGCCTCA	used for RT-qPCR
q341050	GAAGGGTGGGTGAAAGT	TGAGTCCGAGGGTTAGAT	used for RT-qPCR
q423630	GATGATGTGGCAAGAACC	GGGATAGGGAGTGATGG	used for RT-qPCR
q204140	TTGCCTTCCTCCATTAG	GATTAGCTCCAACTTTGTCT	used for RT-qPCR
q435180	CCAAACATAACTGGGAAAG	AAGCTGCGGATACGATC	used for RT-qPCR
q396170	TGGGATGGATCGGTAAG	TTTGTGCGGCAAGTGAA	used for RT-qPCR
q333590	CGATCCCTGACGGTCTA	CAGCAGCATCCAGAGTAAA	used for RT-qPCR
q312140	GAGGGTTCGTGTATGGA	AGCCTGAAGGTGGACTA	used for RT-qPCR
ID492	AAAGCTAGGGTTGGATA	TATAGGCTCAGCTCAAT	used for mapping
TD513	ATATGGATGTGAGTCTGC	GATGGAACCACTTGAAA	used for mapping
ID569	CCTTCATATTCCACGTC	GTTCGTTTATTTTGCTG	used for mapping
ID584	CTTTCCGTGGAGAAGAA	CTGCCACCAAATCAATC	used for mapping
ID716	GGAAGGCTCTATCAACG	GACGAAAGGGAAAGTCA	used for mapping
ID721	AACGGGTTTCTCATTTCA	ACGGCTCTTTCACAACG	used for mapping
ID730	AGATGGGCTCATAAAAC	AGGAGACTTCAAAGCAA	used for mapping
ID739	ATGTTTTAGATAGTGGGAAAG	TATTGCATAATCTTGATGCTCTG	used for mapping
ID743	GAGTCTTGAACCCGTCTTCCTT	CAACAATAGGTCCCCTTAGATC	used for mapping
ID827	CACCGTTCAAAGTAGAC	GAGATTCAATGCTTTATGT	used for mapping
s392880	AACGCCAAGTGAATGTC	TTTAGGGTTACGGACGA	used for verify the SNP
