# Supplementary material for: An SNP Mutation of Gene RsPP Converts Petal Color From Purple to White in Radish (Raphanus sativus L.)
Source: Front Plant Sci. 2021 Jun 3;12:643579. doi: 10.3389/fpls.2021.643579 (PMC8210830; doi:10.3389/fpls.2021.643579)
Supplement: Supplementary Table 3 — Function analysis of the genes within the mapping region. [file Table_3.XLS]

## Sheet: Sheet1
Gene_ID	W1:fpkm	W2:fpkm	W3:fpkm	P1:fpkm	P2:fpkm	P3:fpkm
Rs392790	0	0.0768121	0.147308	0	0	0
Rs392800	0.0260533	0.0347593	0.0444402	0	0	0
Rs392810	0.207212	0.0614342	0.261815	0.17779	0.0932092	0.149297
Rs392820	1.3295	1.5495	1.40759	2.34537	1.53783	1.08103
Rs392830	49.1507	43.7166	36.8936	22.216	25.0984	25.6234
Rs392840	0.271125	0.180862	0	4.12187	4.70412	5.19443
Rs392850	0	0	0	0	0	0
Rs392860	0	0	0	0	0	0
Rs392870	2.21687	2.33579	2.86998	3.62129	2.64313	3.98086
Rs392880	1.58617	1.62972	1.02626	1193.31	387.694	1170.85
Rs392890	0	0	0	0	0.0613383	0.187565
Rs392900	0	0	0	0	0	0.133488
Rs392910	0.621309	0.780165	0.290923	0.282224	0.0845487	0.430898
Rs392920	0	0	0	0	0	0
Rs392930	0	0	0	0.946765	0.872716	0.71164
Rs614120	0.930958	0.948228	0.887898	0.753678	0.521048	0.566506
Rs614130	0	0	0	0	0	0
