# Supplementary material for: An SNP Mutation of Gene RsPP Converts Petal Color From Purple to White in Radish (Raphanus sativus L.)
Source: Front Plant Sci. 2021 Jun 3;12:643579. doi: 10.3389/fpls.2021.643579 (PMC8210830; doi:10.3389/fpls.2021.643579)
Supplement: Supplementary Table 4 — PCA of transcriptomic dataset analysis. [file Table_4.XLSX]

## Sheet: Sheet1
Gene_ID
Rs392790	transferase gma12 mnn10 family protein
Rs392800	actin-binding fh2 protein
Rs392810	flavin-containing monooxygenase fmo gs-ox-like 9-like
Rs392820	calmodulin-binding protein
Rs392830	glucuronidase 2
Rs392840	soluble N-ethylmaleimide-sensitive factor adaptor protein
Rs392850	toll-interleukin-resistance domain-containing protein
Rs392860	toll-interleukin-resistance domain-containing protein
Rs392870	myosin heavy chain-like protein
Rs392880	flavonoid 3 -hydroxylase
Rs392890	glucan endo- -beta-glucosidase-like protein 3
Rs392900	zinc ion binding protein
Rs392910	uncharacterized protein
Rs392920	Rs392920
Rs392930	glycerophosphoryl diester phosphodiesterase
Rs614120	formin-like protein 20-like
Rs614130	formin-like protein 20-like
