# Supplementary material for: An SNP Mutation of Gene RsPP Converts Petal Color From Purple to White in Radish (Raphanus sativus L.)
Source: Front Plant Sci. 2021 Jun 3;12:643579. doi: 10.3389/fpls.2021.643579 (PMC8210830; doi:10.3389/fpls.2021.643579)
Supplement: Supplementary Table 5 — DEGs between ZYR1 and HYR3 with transcriptome analysis. [file Table_5.XLSX]

## Sheet: Sheet1
Supplementary material 1 PCA of transcriptomic dataset analysis.
condition	sample	Replication	PC1	PC2
W	W1	rep1	-67.303	5.2146
W	W2	rep2	-68.8705	-15.5018
W	W3	rep3	-65.6119	10.5939
P	P1	rep1	68.6016	-0.762463
P	P2	rep2	66.2194	-0.283154
P	P3	rep3	66.9643	0.738935
